# Supplementary material for: Research on the anti-pull performance of a novel small-diameter steel tube-stud grouting connector
Source: PLoS One. 2026 Jul 22;21(7):e0353244. doi: 10.1371/journal.pone.0353244 (PMC13390846; doi:10.1371/journal.pone.0353244)
Supplement: S1 File — (ZIP) [file pone.0353244.s001.zip]

Archive with 10 entries (9 files):
- data/
- data/Figs. 18-21 .xlsx
- data/Figs. 22.xlsx
- data/Fig. 23.xlsx
- data/Figs. 30-33.xlsx
- data/Figs. 37-41.xlsx
- data/Figs.45-50 .xlsx
- data/Figs. 14-17.xlsx
- data/Tables.xlsx
- data/Figs.53-56 .xlsx
