# Supplementary material for: Research on the anti-pull performance of a novel small-diameter steel tube-stud grouting connector
Source: PLoS One. 2026 Jul 22;21(7):e0353244. doi: 10.1371/journal.pone.0353244 (PMC13390846; doi:10.1371/journal.pone.0353244)
Supplement: S1 File — (ZIP) [file pone.0353244.s001.zip › data/Figs. 18-21 .xlsx]

## Sheet: Fig. 18
A1		A2		A3		A4		A5		A1		A2		A3		A4		A5
Lateral strain	Load	Lateral strain	Load	Lateral strain	Load	Lateral strain	Load	Lateral strain	Load	Axial strain	Load	Axial strain	Load	Axial strain	Load	Axial strain	Load	Axial strain	Load
0	0	0	0	0	0	0	0	0	0	0	0	0	0	0	0	0	0	0	0
0.004	12.3	0.005	18.2	0.004	13.7	0	0.3	0.007	20.4	-0.000857143	12.3	-0.00148	18.2	-0.000809524	13.7	0	0.3	-0.00114	20.4
0.006	18.9	0.008	31.5	0.008	26.2	0	0.3	0.01	30.9	-0.00124	18.9	-0.00271	31.5	-0.00176	26.2	0	0.3	-0.00186	30.9
0.007	21.4	0.01	39.4	0.009	31	0	0.8	0.012	39	-0.00148	21.4	-0.00348	39.4	-0.002	31	0	0.8	-0.00238	39
0.008	24.9	0.01	39.4	0.01	35.6	0.002	4.4	0.012	39	-0.00157	24.9	-0.00348	39.4	-0.00233	35.6	-0.000380952	4.4	-0.00238	39
0.01	31	0.01	39.4	0.011	39.7	0.005	17.9	0.012	39	-0.0021	31	-0.00348	39.4	-0.00252	39.7	-0.001	17.9	-0.00238	39
0.011	35.4	0.01	39.4	0.011	39.7	0.007	23.7	0.012	39	-0.00238	35.4	-0.00348	39.4	-0.00252	39.7	-0.00129	23.7	-0.00238	39
0.012	39.1	0.01	39.4	0.011	39.7	0.01	31.2	0.012	39	-0.00257	39.1	-0.00348	39.4	-0.00252	39.7	-0.00162	31.2	-0.00238	39
0.012	39.1	0.01	39.4	0.011	39.7	0.011	35.7	0.012	39	-0.00257	39.1	-0.00348	39.4	-0.00252	39.7	-0.00181	35.7	-0.00238	39
0.012	39.1	0.01	39.4	0.011	39.7	0.012	40.2	0.012	39	-0.00257	39.1	-0.00348	39.4	-0.00252	39.7	-0.002	40.2	-0.00238	39
0.012	39.1	0.01	39.4	0.011	39.7	0.012	40.2	0.012	39	-0.00257	39.1	-0.00348	39.4	-0.00252	39.7	-0.002	40.2	-0.00238	39
0.012	39.1	0.01	39.4	0.011	39.7	0.012	40.2	0.012	39	-0.00257	39.1	-0.00348	39.4	-0.00252	39.7	-0.002	40.2	-0.00238	39
0.012	39.1	0.01	39.4	0.011	39.7	0.012	40.2	0.012	39	-0.00257	39.1	-0.00348	39.4	-0.00252	39.7	-0.002	40.2	-0.00238	39
0.012	39.1	0.01	39.4	0.011	39.7	0.012	40.2	0.012	39	-0.00257	39.1	-0.00348	39.4	-0.00252	39.7	-0.002	40.2	-0.00238	39
0.012	39.1	0.01	39.4	0.011	39.7	0.012	40.2	0.012	39	-0.00257	39.1	-0.00376	39.4	-0.00252	39.7	-0.002	40.2	-0.00243	39
0.012	39.1	0.01	37.9	0.013	44.3	0.012	40.2	0.014	44.3	-0.00257	39.1	-0.00405	37.9	-0.00305	44.3	-0.002	40.2	-0.00276	44.3
0.012	39.1	0.01	43.3	0.015	50.3	0.012	40.2	0.015	48.3	-0.00257	39.1	-0.00467	43.3	-0.00343	50.3	-0.002	40.2	-0.00314	48.3
0.012	39.4	0.011	48.1	0.016	54.4	0.012	40.2	0.017	53.6	-0.00267	39.4	-0.00514	48.1	-0.00367	54.4	-0.002	40.2	-0.00343	53.6
0.014	44.1	0.013	53.7	0.017	58.9	0.012	40.2	0.019	58.5	-0.00314	44.1	-0.006	53.7	-0.0039	58.9	-0.002	40.2	-0.00376	58.5
0.016	49.7	0.014	58.1	0.019	64.1	0.012	39.7	0.021	64.1	-0.00357	49.7	-0.00619	58.1	-0.00433	64.1	-0.0021	39.7	-0.00419	64.1
0.017	54.8	0.015	63.3	0.02	68.8	0.013	44.5	0.022	68.6	-0.00381	54.8	-0.00671	63.3	-0.00471	68.8	-0.00243	44.5	-0.00462	68.6
0.018	58.8	0.017	67.8	0.022	73.7	0.015	49.9	0.024	73.5	-0.00424	58.8	-0.00738	67.8	-0.00505	73.7	-0.00281	49.9	-0.00495	73.5
0.02	65	0.018	73.3	0.023	78.4	0.017	54.6	0.026	76.8	-0.00481	65	-0.00786	73.3	-0.00524	78.4	-0.00305	54.6	-0.00557	76.8
0.022	69.9	0.019	78	0.023	78.4	0.018	59	0.026	76.8	-0.00505	69.9	-0.00857	78	-0.00524	78.4	-0.00333	59	-0.00557	76.8
0.024	74.2	0.019	78	0.023	78.4	0.02	64.4	0.026	76.8	-0.00543	74.2	-0.00857	78	-0.00524	78.4	-0.00362	64.4	-0.00557	76.8
0.025	80.1	0.019	78	0.023	78.4	0.021	69.1	0.026	76.8	-0.00581	80.1	-0.00857	78	-0.00524	78.4	-0.00405	69.1	-0.00557	76.8
0.027	85.2	0.019	78	0.023	78.4	0.023	74.5	0.026	76.8	-0.00633	85.2	-0.00857	78	-0.00524	78.4	-0.00424	74.5	-0.00557	76.8
0.027	85.2	0.019	78	0.023	78.4	0.024	79	0.026	76.8	-0.00633	85.2	-0.00857	78	-0.00524	78.4	-0.00457	79	-0.00557	76.8
0.027	85.2	0.019	78	0.023	78.4	0.024	79	0.026	76.8	-0.00633	85.2	-0.00857	78	-0.00524	78.4	-0.00457	79	-0.00557	76.8
0.027	85.2	0.019	78	0.023	78.4	0.024	79	0.026	76.8	-0.00633	85.2	-0.00857	78	-0.00524	78.4	-0.00457	79	-0.00557	76.8
0.027	85.2	0.019	78	0.023	78.4	0.024	79	0.026	76.8	-0.00633	85.2	-0.00857	78	-0.00524	78.4	-0.00457	79	-0.00557	76.8
0.027	85.2	0.019	78	0.023	78.4	0.024	79	0.026	76.8	-0.00633	85.2	-0.00857	78	-0.00524	78.4	-0.00457	79	-0.00557	76.8
0.027	85.2	0.019	78	0.023	78.4	0.024	79	0.026	76.8	-0.00633	85.2	-0.00857	78	-0.00524	78.4	-0.00457	79	-0.00557	76.8
0.027	85.2	0.019	78	0.023	78.4	0.024	79	0.026	76.8	-0.00633	85.2	-0.00857	78	-0.00524	78.4	-0.00457	79	-0.00557	76.8
0.027	85.2	0.019	78	0.023	78.4	0.024	79	0.026	76.8	-0.00633	85.2	-0.00857	78	-0.00524	78.4	-0.00457	79	-0.00557	76.8
0.027	85.2	0.019	78	0.023	78.4	0.024	79	0.026	76.8	-0.00633	85.2	-0.00857	78	-0.00524	78.4	-0.00457	79	-0.00557	76.8
0.027	85.2	0.019	78	0.023	78.4	0.024	79	0.026	76.8	-0.00633	85.2	-0.00857	78	-0.00524	78.4	-0.00457	79	-0.00557	76.8
0.027	85.2	0.019	78	0.023	78.4	0.024	79	0.026	76.8	-0.00633	85.2	-0.00857	78	-0.00524	78.4	-0.00457	79	-0.00557	76.8
0.027	85.2	0.019	78	0.023	78.4	0.024	79	0.026	76.8	-0.00633	85.2	-0.00857	78	-0.00524	78.4	-0.00457	79	-0.00557	76.8
0.027	85.2	0.019	78	0.023	78.4	0.024	79	0.026	76.8	-0.00633	85.2	-0.00857	78	-0.00524	78.4	-0.00457	79	-0.00557	76.8
0.027	85.2	0.019	78	0.023	78.4	0.024	79	0.026	76.8	-0.00633	85.2	-0.00857	78	-0.00524	78.4	-0.00457	79	-0.00557	76.8
0.027	85.2	0.019	78	0.023	78.4	0.024	79	0.026	76.8	-0.00633	85.2	-0.00857	78	-0.00533	78.4	-0.00457	79	-0.00557	76.8
0.027	85.2	0.019	78	0.023	78.2	0.024	79	0.026	76.8	-0.00633	85.2	-0.00857	78	-0.00548	78.2	-0.00457	79	-0.00557	76.8
0.027	85.2	0.019	78	0.025	83.2	0.024	79	0.026	76.8	-0.00633	85.2	-0.00857	78	-0.00586	83.2	-0.00457	79	-0.00557	76.8
0.027	85.2	0.019	78	0.027	88.1	0.024	79	0.026	76.8	-0.00633	85.2	-0.00857	78	-0.00629	88.1	-0.00457	79	-0.00557	76.8
0.027	85.2	0.019	78	0.029	93.1	0.024	79	0.026	76.8	-0.00633	85.2	-0.00857	78	-0.00667	93.1	-0.00457	79	-0.00557	76.8
0.027	85.2	0.019	78	0.032	98.2	0.024	79	0.026	76.8	-0.00633	85.2	-0.00857	78	-0.00729	98.2	-0.00457	79	-0.00557	76.8
0.027	85.2	0.019	78	0.034	102.8	0.024	79	0.026	76.8	-0.00633	85.2	-0.00876	78	-0.00771	102.8	-0.00457	79	-0.00557	76.8
0.027	83.4	0.019	78.8	0.036	107.5	0.024	79	0.026	78.5	-0.00638	83.4	-0.00914	78.8	-0.00814	107.5	-0.00457	79	-0.0059	78.5
0.028	88.4	0.02	83	0.039	113.3	0.024	79	0.028	82.6	-0.00667	88.4	-0.00967	83	-0.00876	113.3	-0.00457	79	-0.0061	82.6
0.03	92.8	0.022	87.6	0.04	116.5	0.024	79	0.031	88	-0.00719	92.8	-0.0101	87.6	-0.009	116.5	-0.00457	79	-0.00667	88
0.032	98.4	0.023	92.7	0.04	116.5	0.024	79	0.033	93.6	-0.00752	98.4	-0.01076	92.7	-0.009	116.5	-0.00457	79	-0.0071	93.6
0.034	103.4	0.025	98.1	0.04	116.5	0.024	79	0.035	97.7	-0.0079	103.4	-0.01129	98.1	-0.009	116.5	-0.00462	79	-0.00752	97.7
0.036	108.3	0.026	102.2	0.04	116.5	0.024	78.7	0.038	104.6	-0.00833	108.3	-0.01195	102.2	-0.009	116.5	-0.00495	78.7	-0.008	104.6
0.038	113.5	0.028	107.5	0.04	116.5	0.026	83.5	0.04	108	-0.0089	113.5	-0.01248	107.5	-0.009	116.5	-0.00519	83.5	-0.00895	108
0.04	117.4	0.03	112.6	0.04	116.5	0.028	89	0.045	113.3	-0.00924	117.4	-0.01314	112.6	-0.009	116.5	-0.00562	89	-0.00957	113.3
0.04	117.4	0.031	116.3	0.04	116.5	0.03	92.7	0.048	116.9	-0.00924	117.4	-0.01362	116.3	-0.009	116.5	-0.00576	92.7	-0.01029	116.9
0.04	117.4	0.031	116.3	0.04	116.5	0.032	97.6	0.048	116.9	-0.00924	117.4	-0.01362	116.3	-0.009	116.5	-0.00624	97.6	-0.01029	116.9
0.04	117.4	0.031	116.3	0.04	116.5	0.034	103.8	0.048	116.9	-0.00924	117.4	-0.01362	116.3	-0.009	116.5	-0.00648	103.8	-0.01029	116.9
0.04	117.4	0.031	116.3	0.04	116.5	0.036	107.5	0.048	116.9	-0.00924	117.4	-0.01362	116.3	-0.009	116.5	-0.00719	107.5	-0.01029	116.9
0.04	117.4	0.031	116.3	0.04	116.5	0.038	112.7	0.048	116.9	-0.00924	117.4	-0.01362	116.3	-0.009	116.5	-0.00771	112.7	-0.01029	116.9
0.04	117.4	0.031	116.3	0.04	116.5	0.041	118	0.048	116.9	-0.00924	117.4	-0.01362	116.3	-0.009	116.5	-0.00805	118	-0.01029	116.9
0.04	117.4	0.031	116.3	0.04	116.5	0.041	118	0.048	116.9	-0.00924	117.4	-0.01362	116.3	-0.009	116.5	-0.00805	118	-0.01029	116.9
0.04	117.4	0.031	116.3	0.04	116.5	0.041	118	0.048	116.9	-0.00924	117.4	-0.01362	116.3	-0.009	116.5	-0.00805	118	-0.01029	116.9
0.04	117.4	0.031	116.3	0.04	116.5	0.041	118	0.048	116.9	-0.00924	117.4	-0.01362	116.3	-0.009	116.5	-0.00805	118	-0.01029	116.9
0.04	117.4	0.031	116.3	0.04	116.5	0.041	118	0.048	116.9	-0.00924	117.4	-0.01362	116.3	-0.009	116.5	-0.00805	118	-0.01029	116.9
0.04	117.4	0.031	116.3	0.04	116.5	0.041	118	0.048	116.9	-0.00924	117.4	-0.01362	116.3	-0.009	116.5	-0.00805	118	-0.01029	116.9
0.04	117.4	0.031	116.3	0.04	116.5	0.041	118	0.048	116.9	-0.00924	117.4	-0.01362	116.3	-0.009	116.5	-0.00805	118	-0.01029	116.9
0.04	117.4	0.031	116.3	0.04	116.5	0.041	118	0.048	116.9	-0.00924	117.4	-0.01362	116.3	-0.009	116.5	-0.00805	118	-0.01029	116.9
0.04	117.4	0.031	116.3	0.04	116.5	0.041	118	0.048	116.9	-0.00924	117.4	-0.01362	116.3	-0.009	116.5	-0.00805	118	-0.01029	116.9
0.04	117.4	0.031	116.3	0.04	116.5	0.041	118	0.048	116.9	-0.00924	117.4	-0.01362	116.3	-0.009	116.5	-0.00805	118	-0.01029	116.9
0.04	117.4	0.031	116.3	0.04	116.5	0.041	118	0.048	116.9	-0.00924	117.4	-0.01362	116.3	-0.009	116.5	-0.00805	118	-0.01029	116.9
0.04	117.4	0.031	116.3	0.04	116.5	0.041	118	0.048	116.9	-0.00924	117.4	-0.01362	116.3	-0.009	116.5	-0.00805	118	-0.01029	116.9
0.04	117.4	0.031	116.3	0.04	116.5	0.041	118	0.048	116.9	-0.00924	117.4	-0.01362	116.3	-0.009	116.5	-0.00805	118	-0.01029	116.9
0.04	117.4	0.031	116.3	0.04	116.5	0.041	118	0.048	116.9	-0.00924	117.4	-0.01362	116.3	-0.009	116.5	-0.00805	118	-0.01029	116.9
0.04	117.4	0.031	116.3	0.04	116.5	0.041	118	0.048	116.9	-0.00924	117.4	-0.01362	116.3	-0.009	116.5	-0.00805	118	-0.01029	116.9
0.04	117.4	0.031	116.3	0.04	116.5	0.041	118	0.048	116.9	-0.00924	117.4	-0.01362	116.3	-0.009	116.5	-0.00805	118	-0.01029	116.9
0.04	117.4	0.031	116.3	0.04	116.5	0.041	118	0.048	116.9	-0.00924	117.4	-0.01362	116.3	-0.009	116.5	-0.00805	118	-0.01029	116.9
0.04	117.4	0.031	116.3	0.04	116.5	0.041	118	0.048	116.9	-0.00924	117.4	-0.01362	116.3	-0.009	116.5	-0.00805	118	-0.01029	116.9
0.04	117.4	0.031	116.3	0.04	116.5	0.041	118	0.048	116.9	-0.00924	117.4	-0.01362	116.3	-0.00905	116.5	-0.00805	118	-0.01029	116.9
0.04	117.4	0.031	116.3	0.04	114.1	0.041	118	0.048	116.9	-0.00924	117.4	-0.01362	116.3	-0.00943	114.1	-0.00805	118	-0.01029	116.9
0.04	117.4	0.031	116.3	0.041	118.3	0.041	118	0.048	116.9	-0.00924	117.4	-0.01362	116.3	-0.00971	118.3	-0.00805	118	-0.01029	116.9
0.04	117.4	0.031	116.3	0.045	122.3	0.041	118	0.048	116.9	-0.00924	117.4	-0.01362	116.3	-0.01038	122.3	-0.00805	118	-0.01029	116.9
0.04	117.4	0.031	116.3	0.048	128	0.041	118	0.048	116.9	-0.00924	117.4	-0.01362	116.3	-0.01086	128	-0.00805	118	-0.01029	116.9
0.04	117.4	0.031	116.3	0.051	132.7	0.041	118	0.048	116.9	-0.00924	117.4	-0.01362	116.3	-0.01152	132.7	-0.00805	118	-0.01029	116.9
0.04	117.4	0.031	116.3	0.054	137.5	0.041	118	0.048	116.9	-0.00924	117.4	-0.01371	116.3	-0.01205	137.5	-0.00805	118	-0.01029	116.9
0.04	117.4	0.031	112.5	0.056	142.4	0.041	118	0.048	116.9	-0.00924	117.4	-0.01433	112.5	-0.01257	142.4	-0.00805	118	-0.01029	116.9
0.04	117.4	0.032	117.5	0.059	147.3	0.041	118	0.048	116.9	-0.00924	117.4	-0.01505	117.5	-0.0131	147.3	-0.00805	118	-0.01029	116.9
0.04	117.4	0.033	121.4	0.06	149.8	0.041	118	0.049	117.3	-0.00924	117.4	-0.01548	121.4	-0.01333	149.8	-0.00805	118	-0.01086	117.3
0.04	112.8	0.035	127			0.041	118	0.052	121.8	-0.00924	112.8	-0.01605	127			-0.00805	118	-0.01119	121.8
0.04	117.7	0.037	131.6			0.041	118	0.054	126.3	-0.00962	117.7	-0.01676	131.6			-0.00805	118	-0.01162	126.3
0.042	122.8	0.041	136.7			0.041	118	0.057	131.4	-0.0101	122.8	-0.01848	136.7			-0.00805	118	-0.012	131.4
0.045	127.5	0.043	141.3			0.041	117.7	0.061	136.7	-0.01071	127.5	-0.01914	141.3			-0.00857	117.7	-0.01262	136.7
0.047	132.4	0.045	145.9			0.047	123.3	0.064	141.4	-0.0111	132.4	-0.02005	145.9			-0.009	123.3	-0.013	141.4
0.052	137.1	0.046	147.5			0.05	128.4	0.067	146.6	-0.01186	137.1	-0.02024	147.5			-0.00933	128.4	-0.01343	146.6
0.055	142.3	0.046	148			0.053	133.1	0.069	149.9	-0.01262	142.3	-0.02038	148			-0.00981	133.1	-0.01352	149.9
0.058	146.5	0.046	147.4			0.056	137.8			-0.01324	146.5	-0.02038	147.4			-0.01019	137.8
0.058	147.1	0.046	147.7			0.059	142.2			-0.01333	147.1	-0.02038	147.7			-0.01062	142.2
0.058	147.1	0.046	147.5			0.061	147.2			-0.01333	147.1	-0.02038	147.5			-0.01105	147.2
0.058	146.8	0.046	147.8			0.062	149.6			-0.01333	146.8	-0.02038	147.8			-0.01119	149.6
0.058	146.7	0.046	147.8			0.063	150.7			-0.01348	146.7	-0.02038	147.8			-0.01124	150.7
0.058	147.1	0.046	147.6			0.064	152			-0.01348	147.1	-0.02038	147.6			-0.01133	152
0.058	146.6	0.046	147.5			0.064	152.3			-0.01348	146.6	-0.02038	147.5			-0.01148	152.3
0.058	147.2	0.046	147.5			0.065	153.7			-0.01348	147.2	-0.02038	147.5			-0.01157	153.7
0.058	146.9	0.046	147			0.065	154			-0.01348	146.9	-0.02038	147			-0.01157	154
0.058	146.6	0.046	147.2			0.065	154.6			-0.01348	146.6	-0.02038	147.2			-0.01162	154.6
0.058	146.8	0.046	147			0.065	154.5			-0.01348	146.8	-0.02038	147			-0.01162	154.5
0.058	146.8	0.046	146.8			0.065	154.8			-0.01348	146.8	-0.02038	146.8			-0.01162	154.8
0.058	147.3	0.046	147.7			0.065	154.6			-0.01348	147.3	-0.02038	147.7			-0.01167	154.6
0.058	147.7	0.046	147.9			0.065	154.8			-0.01348	147.7	-0.02038	147.9			-0.01167	154.8
0.058	147.5	0.046	147.8			0.065	154.5			-0.01348	147.5	-0.02038	147.8			-0.01167	154.5
0.058	147.2	0.046	149			0.065	154.2			-0.01348	147.2	-0.02043	149			-0.01167	154.2
0.058	147.2	0.046	149			0.065	153.8			-0.01348	147.2	-0.02043	149			-0.01167	153.8
0.058	146.4	0.046	149			0.066	154			-0.01348	146.4	-0.02043	149			-0.01171	154
0.059	147.9	0.046	149			0.066	155.2			-0.01348	147.9	-0.02043	149			-0.01171	155.2
						0.066	147.9									-0.01171	147.9
		19.544	200.5
		19.649	200.1
		19.707	200.2
		19.761	200.1
		19.787	199.8
		19.802	198.6
		19.812	198.3
		19.818	198.1
		19.821	197.7
		19.821	196
		19.818	195.4
		19.813	192.4
		19.805	190.5
		19.794	187.5
		19.787	185.1
		19.778	182.5
		19.767	179.4
		19.757	176.5
		19.744	173.3
		19.731	169.9
		19.717	165.9
		19.7	161.8
		19.684	156.5

## Sheet: Fig. 19
B1		B2		B3		B4		B5		B1		B2		B3		B4		B5
Lateral strain	Load	Lateral strain	Load	Lateral strain	Load	Lateral strain	Load	Lateral strain	Load	Axial strain	Load	Axial strain	Load	Axial strain	Load	Axial strain	Load	Axial strain	Load
0	0	0	0	0	0	0	0	0	0	0	0	0	0	0.00438	0	0	0	0	0
-0.000761905	11.5032	-0.00171	20.8882	-0.00138	19.9859	0	0	-0.00148	21.8492	0.00333	11.5032	0.00733	20.8882	0.00629	19.9859	0.00476	0	0.0069	21.8492
-0.001	14.5923	-0.002	27.2723	-0.00176	26.831	-0.00167	19.3779	-0.00167	27.3213	0.00467	14.5923	0.00871	27.2723	0.00814	26.831	0.00648	19.3779	0.00795	27.3213
-0.00143	20.4469	-0.00214	29.8612	-0.00195	30.2535	-0.00186	24.801	-0.00181	30.1751	0.00629	20.4469	0.00924	29.8612	0.0089	30.2535	0.00795	24.801	0.00862	30.1751
-0.00167	26.0759	-0.00243	34.5881	-0.00219	35.1568	-0.00205	30.0378	-0.00219	34.6469	0.00733	26.0759	0.01048	34.5881	0.00981	35.1568	0.0091	30.0378	0.01014	34.6469
-0.00171	30.4889	-0.00276	39.6483	-0.00229	39.1678	-0.0021	34.6371	-0.00238	39.3541	0.00819	30.4889	0.01171	39.6483	0.01014	39.1678	0.01052	34.6371	0.01133	39.3541
-0.00186	33.7839	-0.00319	44.9243	-0.00229	39.1678	-0.0021	39.0108	-0.00238	39.3541	0.009	33.7839	0.01338	44.9243	0.01014	39.1678	0.01176	39.0108	0.01133	39.3541
-0.0021	39.001	-0.00352	50.2689	-0.00229	39.1678	-0.0021	39.0108	-0.00238	39.3541	0.01014	39.001	0.01505	50.2689	0.01014	39.1678	0.01176	39.0108	0.01133	39.3541
-0.0021	39.001	-0.0039	55.182	-0.00229	39.1678	-0.0021	39.0108	-0.00238	39.3541	0.01014	39.001	0.01667	55.182	0.01014	39.1678	0.01176	39.0108	0.01133	39.3541
-0.0021	39.001	-0.00419	59.7127	-0.00229	39.1678	-0.0021	39.0108	-0.00238	39.3541	0.01014	39.001	0.018	59.7127	0.01014	39.1678	0.01176	39.0108	0.01133	39.3541
-0.0021	39.001	-0.00452	64.3414	-0.00229	39.1678	-0.0021	39.0108	-0.00238	39.3541	0.01014	39.001	0.01957	64.3414	0.01014	39.1678	0.01176	39.0108	0.01133	39.3541
-0.0021	39.001	-0.00481	67.9895	-0.00229	39.1678	-0.0021	39.0108	-0.00238	39.3541	0.01014	39.001	0.02076	67.9895	0.01014	39.1678	0.01176	39.0108	0.01133	39.3541
-0.0021	39.001	-0.0051	73.089	-0.00229	39.1678	-0.0021	39.0108	-0.00238	39.3541	0.01014	39.001	0.02233	73.089	0.01014	39.1678	0.01176	39.0108	0.01133	39.3541
-0.0021	39.001	-0.00538	77.3745	-0.00229	39.1678	-0.0021	39.0108	-0.00238	39.3541	0.01014	39.001	0.02333	77.3745	0.01014	39.1678	0.01176	39.0108	0.01133	39.3541
-0.0021	39.001	-0.00538	77.3745	-0.00229	39.1678	-0.0021	39.0108	-0.00238	39.3541	0.01014	39.001	0.02333	77.3745	0.01014	39.1678	0.01176	39.0108	0.01133	39.3541
-0.0021	39.001	-0.00538	77.3745	-0.00233	40.0013	-0.00229	39.0108	-0.00252	39.4227	0.01014	39.001	0.02333	77.3745	0.01033	40.0013	0.01176	39.0108	0.01152	39.4227
-0.0021	39.001	-0.00538	77.3745	-0.00257	44.0123	-0.00252	38.7853	-0.00276	44.885	0.01014	39.001	0.02333	77.3745	0.01143	44.0123	0.01176	38.7853	0.01319	44.885
-0.0021	39.001	-0.00538	77.3745	-0.0029	49.8276	-0.00276	44.5516	-0.0031	49.9551	0.01014	39.001	0.02333	77.3745	0.0129	49.8276	0.01343	44.5516	0.01481	49.9551
-0.0021	39.001	-0.00538	77.3745	-0.00324	54.1621	-0.0029	49.5334	-0.00333	54.3681	0.01014	39.001	0.02333	77.3745	0.01405	54.1621	0.015	49.5334	0.01624	54.3681
-0.0021	39.001	-0.00538	77.3745	-0.00352	60.409	-0.00319	53.7895	-0.00362	59.7715	0.01014	39.001	0.02333	77.3745	0.01576	60.409	0.01643	53.7895	0.01805	59.7715
-0.0021	39.001	-0.00538	77.3745	-0.00381	64.5278	-0.00343	59.036	-0.00395	66.3616	0.01014	39.001	0.02333	77.3745	0.0171	64.5278	0.01814	59.036	0.02014	66.3616
-0.00214	39.4718	-0.00538	77.3745	-0.004	69.0977	-0.00362	64.1257	-0.00424	69.4801	0.01014	39.4718	0.02333	77.3745	0.01833	69.0977	0.01976	64.1257	0.02081	69.4801
-0.00243	44.5222	-0.00538	77.3745	-0.00429	73.442	-0.0041	68.8427	-0.00433	73.4126	0.01162	44.5222	0.02333	77.3745	0.01971	73.442	0.02138	68.8427	0.02243	73.4126
-0.00276	50.0826	-0.00538	77.3745	-0.00443	78.463	-0.00414	74.5894	-0.00467	78.6984	0.01295	50.0826	0.02333	77.3745	0.02095	78.463	0.02257	74.5894	0.02371	78.6984
-0.00295	54.4465	-0.00538	77.3745	-0.00443	78.463	-0.00414	77.5019	-0.00467	78.6984	0.014	54.4465	0.02333	77.3745	0.02095	78.463	0.02476	77.5019	0.02371	78.6984
-0.00329	59.4479	-0.00538	77.3745	-0.00443	78.463	-0.00414	77.5019	-0.00467	78.6984	0.01538	59.4479	0.02333	77.3745	0.02095	78.463	0.02476	77.5019	0.02371	78.6984
-0.00357	64.4983	-0.00538	77.3745	-0.00443	78.463	-0.00414	77.5019	-0.00467	78.6984	0.0169	64.4983	0.02333	77.3745	0.02095	78.463	0.02476	77.5019	0.02371	78.6984
-0.0039	69.686	-0.00538	77.3745	-0.00443	78.463	-0.00414	77.5019	-0.00467	78.6984	0.01833	69.686	0.02333	77.3745	0.02095	78.463	0.02476	77.5019	0.02371	78.6984
-0.00424	74.3148	-0.00538	77.3745	-0.00443	78.463	-0.00414	77.5019	-0.00467	78.6984	0.01981	74.3148	0.02333	77.3745	0.02095	78.463	0.02476	77.5019	0.02371	78.6984
-0.00443	78.5022	-0.00538	77.3745	-0.00443	78.463	-0.00414	77.5019	-0.00467	78.6984	0.02095	78.5022	0.02333	77.3745	0.02095	78.463	0.02476	77.5019	0.02371	78.6984
-0.00443	78.5022	-0.00538	77.3745	-0.00443	78.463	-0.00414	77.5019	-0.00467	78.6984	0.02095	78.5022	0.02333	77.3745	0.02095	78.463	0.02476	77.5019	0.02371	78.6984
-0.00443	78.5022	-0.00538	77.3745	-0.00443	78.463	-0.00414	77.5019	-0.00467	78.6984	0.02095	78.5022	0.02333	77.3745	0.02095	78.463	0.02476	77.5019	0.02371	78.6984
-0.00443	78.5022	-0.00538	77.3745	-0.00443	78.463	-0.00414	77.5019	-0.00467	78.6984	0.02095	78.5022	0.02333	77.3745	0.02095	78.463	0.02476	77.5019	0.02371	78.6984
-0.00443	78.5022	-0.00538	77.3745	-0.00443	78.463	-0.00414	77.5019	-0.00467	78.6984	0.02095	78.5022	0.02333	77.3745	0.02095	78.463	0.02476	77.5019	0.02371	78.6984
-0.00443	78.5022	-0.00576	79.1495	-0.00443	78.463	-0.00414	77.5019	-0.00467	78.6984	0.02095	78.5022	0.02471	79.1495	0.02095	78.463	0.02476	77.5019	0.02371	78.6984
-0.00443	78.5022	-0.00595	83.0525	-0.00443	78.463	-0.00414	77.5019	-0.00467	78.6984	0.02095	78.5022	0.026	83.0525	0.02095	78.463	0.02476	77.5019	0.02371	78.6984
-0.00443	78.5022	-0.00633	87.3871	-0.00443	78.463	-0.00414	77.5019	-0.00467	78.6984	0.02095	78.5022	0.02762	87.3871	0.02095	78.463	0.02476	77.5019	0.02371	78.6984
-0.00443	78.5022	-0.00686	93.9673	-0.00443	78.463	-0.00414	77.5019	-0.00467	78.6984	0.02095	78.5022	0.02986	93.9673	0.02095	78.463	0.02476	77.5019	0.02371	78.6984
-0.00443	78.5022	-0.00719	98.7039	-0.00443	78.463	-0.00414	77.5019	-0.00467	78.6984	0.02095	78.5022	0.03162	98.7039	0.02095	78.463	0.02476	77.5019	0.02371	78.6984
-0.00443	78.5022	-0.00757	103.195	-0.00443	78.463	-0.00414	77.5019	-0.00467	78.6984	0.02095	78.5022	0.03338	103.195	0.02095	78.463	0.02476	77.5019	0.02371	78.6984
-0.00443	78.5022	-0.00795	108.285	-0.00443	78.463	-0.00414	77.5019	-0.00467	78.6984	0.02095	78.5022	0.0351	108.285	0.02095	78.463	0.02476	77.5019	0.02371	78.6984
-0.00443	78.5022	-0.00829	113.002	-0.00443	78.463	-0.00414	77.5019	-0.00467	78.6984	0.02095	78.5022	0.03695	113.002	0.02095	78.463	0.02476	77.5019	0.02371	78.6984
-0.00443	78.5022	-0.00852	117.454	-0.00443	78.463	-0.00414	77.5019	-0.00467	78.6984	0.02095	78.5022	0.03786	117.454	0.02095	78.463	0.02476	77.5019	0.02371	78.6984
-0.00443	78.5022	-0.00852	117.454	-0.00443	78.159	-0.00414	77.5019	-0.00467	78.6984	0.02095	78.5022	0.03786	117.454	0.02095	78.159	0.02476	77.5019	0.02371	78.6984
-0.00443	78.5022	-0.00852	117.454	-0.00471	83.0623	-0.00443	78.8847	-0.005	78.6689	0.02095	78.5022	0.03786	117.454	0.02238	83.0623	0.02476	78.8847	0.024	78.6689
-0.00443	78.5022	-0.00852	117.454	-0.00495	88.9169	-0.00452	83.1898	-0.00519	83.5821	0.02095	78.5022	0.03786	117.454	0.02429	88.9169	0.02633	83.1898	0.02562	83.5821
-0.00443	78.5022	-0.00852	117.454	-0.00524	93.4476	-0.00452	88.0735	-0.00548	88.6031	0.02095	78.5022	0.03786	117.454	0.02567	93.4476	0.02805	88.0735	0.02748	88.6031
-0.00443	78.5022	-0.00852	117.454	-0.00548	98.3999	-0.00452	92.006	-0.00581	93.5653	0.02095	78.5022	0.03786	117.454	0.02733	98.3999	0.0349	92.006	0.02919	93.5653
-0.00443	78.5022	-0.00852	117.454	-0.00567	103.068	-0.00467	97.282	-0.0061	98.802	0.02095	78.5022	0.03786	117.454	0.02876	103.068	0.03776	97.282	0.0309	98.802
-0.00443	78.5022	-0.00852	117.454	-0.00595	108.197	-0.005	103.372	-0.00638	103.676	0.02095	78.5022	0.03786	117.454	0.03024	108.197	0.04052	103.372	0.03271	103.676
-0.00443	78.5022	-0.00852	117.454	-0.00619	113.434	-0.0051	108.226	-0.00671	108.579	0.02095	78.5022	0.03786	117.454	0.032	113.434	0.04333	108.226	0.03462	108.579
-0.00443	78.5022	-0.00852	117.454	-0.00624	117.18	-0.00529	112.708	-0.0069	113.463	0.02095	78.5022	0.03786	117.454	0.03276	117.18	0.04567	112.708	0.03638	113.463
-0.00443	78.5022	-0.00852	117.454	-0.00624	117.18	-0.00529	117.562	-0.00714	118.033	0.02095	78.5022	0.03786	117.454	0.03276	117.18	0.04819	117.562	0.03795	118.033
-0.00443	78.5022	-0.00852	117.454	-0.00624	117.18	-0.00529	117.562	-0.00714	118.033	0.02095	78.5022	0.03786	117.454	0.03276	117.18	0.04819	117.562	0.03795	118.033
-0.00443	78.5022	-0.00852	117.454	-0.00624	117.18	-0.00529	117.562	-0.00714	118.033	0.02095	78.5022	0.03786	117.454	0.03276	117.18	0.04819	117.562	0.03795	118.033
-0.00462	79.1887	-0.00852	117.454	-0.00624	117.18	-0.00529	117.562	-0.00714	118.033	0.02095	79.1887	0.03786	117.454	0.03276	117.18	0.04819	117.562	0.03795	118.033
-0.00471	83.5134	-0.00852	117.454	-0.00624	117.18	-0.00529	117.562	-0.00714	118.033	0.02205	83.5134	0.03786	117.454	0.03276	117.18	0.04819	117.562	0.03795	118.033
-0.00524	89.9466	-0.00852	117.454	-0.00624	117.18	-0.00529	117.562	-0.00714	118.033	0.02462	89.9466	0.03786	117.454	0.03276	117.18	0.04819	117.562	0.03795	118.033
-0.00548	94.2027	-0.00852	117.454	-0.00624	117.18	-0.00529	117.562	-0.00714	118.033	0.0259	94.2027	0.03786	117.454	0.03276	117.18	0.04819	117.562	0.03795	118.033
-0.00581	99.1648	-0.00852	117.454	-0.00624	117.18	-0.00529	117.562	-0.00714	118.033	0.02757	99.1648	0.03786	117.454	0.03276	117.18	0.04819	117.562	0.03795	118.033
-0.00614	104.47	-0.00852	117.454	-0.00624	117.18	-0.00529	117.562	-0.00714	118.033	0.02924	104.47	0.03786	117.454	0.03276	117.18	0.04819	117.562	0.03795	118.033
-0.00638	108.697	-0.00852	117.454	-0.00624	117.18	-0.00529	117.562	-0.00714	118.033	0.03057	108.697	0.03786	117.454	0.03276	117.18	0.04819	117.562	0.03795	118.033
-0.00681	113.924	-0.00852	117.454	-0.00624	117.18	-0.00529	117.562	-0.00714	118.033	0.03238	113.924	0.03786	117.454	0.03276	117.18	0.04819	117.562	0.03795	118.033
-0.0071	118.474	-0.00852	117.454	-0.00624	117.18	-0.00529	117.562	-0.00714	118.033	0.03348	118.474	0.03786	117.454	0.03276	117.18	0.04819	117.562	0.03795	118.033
-0.0071	118.474	-0.00852	117.454	-0.00624	117.18	-0.00529	117.562	-0.00714	118.033	0.03348	118.474	0.03786	117.454	0.03276	117.18	0.04819	117.562	0.03795	118.033
-0.0071	118.474	-0.00852	117.454	-0.00624	117.18	-0.00529	117.562	-0.00714	118.033	0.03348	118.474	0.03786	117.454	0.03276	117.18	0.04819	117.562	0.03795	118.033
-0.0071	118.474	-0.00852	117.454	-0.00624	117.18	-0.00529	117.562	-0.00714	118.033	0.03348	118.474	0.03786	117.454	0.03276	117.18	0.04819	117.562	0.03795	118.033
-0.0071	118.474	-0.00852	117.454	-0.00624	117.18	-0.00529	117.562	-0.00714	118.033	0.03348	118.474	0.03786	117.454	0.03276	117.18	0.04819	117.562	0.03795	118.033
-0.0071	118.474	-0.00852	117.454	-0.00624	117.18	-0.00529	117.562	-0.00714	118.033	0.03348	118.474	0.03786	117.454	0.03276	117.18	0.04819	117.562	0.03795	118.033
-0.0071	118.474	-0.00852	117.454	-0.00624	117.18	-0.00529	117.562	-0.00714	118.033	0.03348	118.474	0.03786	117.454	0.03276	117.18	0.04819	117.562	0.03795	118.033
-0.0071	118.474	-0.00852	117.454	-0.00624	117.18	-0.00529	117.562	-0.00714	118.033	0.03348	118.474	0.03786	117.454	0.03276	117.18	0.04819	117.562	0.03795	118.033
-0.0071	118.474	-0.00852	117.454	-0.00624	117.18	-0.00529	117.562	-0.00714	118.033	0.03348	118.474	0.03786	117.454	0.03276	117.18	0.04819	117.562	0.03795	118.033
-0.0071	118.474	-0.00852	117.454	-0.00624	117.18	-0.00529	117.562	-0.00714	118.033	0.03348	118.474	0.03786	117.454	0.03276	117.18	0.04819	117.562	0.03795	118.033
-0.0071	118.474	-0.00852	117.454	-0.00624	117.18	-0.00529	117.562	-0.00714	118.033	0.03348	118.474	0.03786	117.454	0.03276	117.18	0.04819	117.562	0.03795	118.033
-0.0071	118.474	-0.00867	117.317	-0.00624	117.18	-0.00529	117.562	-0.00714	118.033	0.03348	118.474	0.038	117.317	0.03276	117.18	0.04819	117.562	0.03795	118.033
-0.0071	118.474	-0.00867	117.454	-0.00624	117.18	-0.00529	117.562	-0.00714	118.033	0.03348	118.474	0.038	117.454	0.03276	117.18	0.04819	117.562	0.03795	118.033
-0.0071	118.474	-0.00914	122.367	-0.00624	117.18	-0.00529	117.562	-0.00714	118.033	0.03348	118.474	0.04067	122.367	0.03276	117.18	0.04819	117.562	0.03795	118.033
-0.0071	118.474	-0.00957	127.849	-0.00624	117.18	-0.00529	117.562	-0.00714	118.033	0.03348	118.474	0.04281	127.849	0.03276	117.18	0.04819	117.562	0.03795	118.033
-0.0071	118.474	-0.00981	133.576	-0.00624	117.18	-0.00529	117.562	-0.00714	118.033	0.03348	118.474	0.04457	133.576	0.03276	117.18	0.04819	117.562	0.03795	118.033
-0.0071	118.474			-0.00624	117.18	-0.00552	117.562	-0.00714	118.033	0.03348	118.474	0.04614	137.244	0.03276	117.18	0.04819	117.562	0.03795	118.033
-0.0071	118.474			-0.00624	117.18	-0.00562	117.562	-0.00714	118.033	0.03348	118.474	0.04776	140.559	0.03276	117.18	0.04819	117.562	0.03795	118.033
-0.0071	118.474			-0.00624	117.18	-0.00571	114.13	-0.00714	118.033	0.03348	118.474	0.05062	147.08	0.03276	117.18	0.04819	114.13	0.03795	118.033
-0.0071	118.474			-0.00624	117.18	-0.00586	118.19	-0.00714	118.033	0.03348	118.474			0.03276	117.18	0.04924	118.19	0.03795	118.033
-0.0071	118.474			-0.00638	117.209	-0.00605	122.446	-0.00714	118.033	0.03348	118.474			0.03343	117.209	0.05171	122.446	0.03795	118.033
-0.0071	118.474			-0.00648	120.818	-0.0061	127.349	-0.00714	117.876	0.03348	118.474			0.03443	120.818	0.05429	127.349	0.03829	117.876
-0.0071	118.474			-0.00695	127.231	-0.00629	132.468	-0.00743	122.72	0.03348	118.474			0.03667	127.231	0.05738	132.468	0.04586	122.72
-0.0071	118.474			-0.00714	131.978	-0.00633	137.273	-0.00762	128.006	0.03348	118.474			0.03838	131.978	0.06033	137.273	0.04867	128.006
-0.0071	118.474			-0.00733	138.333	-0.00667	141.637	-0.0079	135.116	0.03348	118.474			0.04062	138.333	0.06314	141.637	0.0531	135.116
-0.0071	118.474					-0.00667	147.365	-0.008	137.989	0.03348	118.474			0.04181	141.785	0.0669	147.365	0.05471	137.989
-0.0071	118.474							-0.00829	142.873	0.03348	118.474			0.0439	147.335			0.0579	142.873
-0.0071	118.474							-0.00838	148.218	0.03348	118.474			0.04548	151.778			0.06081	148.218
-0.0071	118.474									0.03348	118.474			0.04638	154.17
-0.0071	118.474									0.03348	118.474			0.04638	154.161
-0.0071	118.474									0.03348	118.474			0.04648	154.337
-0.0071	118.474									0.03348	118.474			0.04648	154.347
-0.0071	118.474									0.03348	118.474			0.04648	154.484
-0.0071	118.474									0.03348	118.474			0.04648	154.484
-0.0071	118.474									0.03348	118.474			0.04648	154.484
-0.0071	118.474									0.03348	118.474			0.04648	154.484
-0.0071	118.474									0.03348	118.474			0.04648	154.484
-0.0071	118.474									0.03348	118.474			0.04648	154.484
-0.0071	118.474									0.03348	118.474			0.04648	154.484
-0.0071	118.474									0.03348	118.474			0.04648	154.484
-0.0071	118.474									0.03348	118.474			0.04648	154.484
-0.00714	118.504									0.03357	118.504			0.04648	154.484
-0.00762	123.368									0.0359	123.368			0.04648	154.484
-0.0079	127.938									0.03743	127.938			0.04648	154.484
-0.00824	132.88									0.03924	132.88			0.04648	154.484
-0.00867	138.097									0.04119	138.097			0.04648	154.484
-0.009	142.991									0.043	142.991			0.04648	154.484
-0.00933	147.541									0.04486	147.541			0.04648	154.484
-0.00952	149.502									0.04576	149.502			0.04648	154.484
-0.00952	149.787									0.04586	149.787			0.04648	154.484
														0.04648	154.484
														0.04648	154.484
														0.04648	154.484
														0.04648	154.484
														0.04648	154.484
														0.04648	154.484
														0.04648	154.484
														0.04648	154.484
														0.04648	154.484
														0.04648	154.484
														0.04648	154.484
														0.04648	154.484
														0.04648	154.484
														0.04648	154.484
														0.04648	154.484
														0.04648	154.484
														0.04648	154.484
														0.04648	154.484
														0.04648	154.484
														0.04648	154.484
														0.04648	154.484
														0.04648	154.484
														0.04648	154.484
														0.04648	154.484
														0.04648	154.484
														0.04648	154.484
														0.04648	154.484
														0.04648	154.484
														0.04648	154.484
														0.04648	154.484
														0.04648	154.484
														0.04648	154.484
														0.04648	154.484
														0.04648	154.484
														0.04648	154.484
														0.04648	154.484
														0.04648	154.484
														0.04648	154.484
														0.04648	154.484
														0.04648	154.484
														0.04648	154.484
														0.04648	154.484
		19.544	200.5
		19.649	200.1
		19.707	200.2
		19.761	200.1
		19.787	199.8
		19.802	198.6
		19.812	198.3
		19.818	198.1
		19.821	197.7
		19.821	196
		19.818	195.4
		19.813	192.4
		19.805	190.5
		19.794	187.5
		19.787	185.1
		19.778	182.5
		19.767	179.4
		19.757	176.5
		19.744	173.3
		19.731	169.9
		19.717	165.9
		19.7	161.8
		19.684	156.5

## Sheet: Fig. 20
C1		C2		C3		C4		C1		C2		C3		C4
Lateral strain	Load	Lateral strain	Load	Lateral strain	Load	Lateral strain	Load	Axial strain	Load	Axial strain	Load	Axial strain	Load	Axial strain	Load
-0.000238095	0.01961	2.38095e-09	0	-0.000190476	0.13729	-4.76214e-05	-0.07845	-0.000285714	0.01961	4.7619e-05	0	9.52381e-05	0.13729	-4.7619e-05	-0.07845
-0.000285714	12.3858	4.7619e-09	0.10297	-4.7619e-05	0.04903	0	0.02942	0.00129	12.3858	9.52381e-05	0.10297	0	0.04903	0	0.02942
-0.000238095	14.5236	-0.000333212	0.46091	-0.000380952	9.46342	-0.000428398	10.5716	0.00224	14.5236	0.00243	0.46091	0.00214	9.46342	0.00348	10.5716
-0.000333333	19.3142	-0.000476012	10.0371	-0.000380952	9.49284	-0.000475938	14.6217	0.0031	19.3142	0.00357	10.0371	0.00238	9.49284	0.00505	14.6217
-0.000238095	21.305	-0.000618788	14.3569	-0.000238095	9.71839	-0.000666314	19.6427	0.00367	21.305	0.00519	14.3569	0.00214	9.71839	0.00705	19.6427
-0.000285714	23.7615	-0.000761588	19.3142	-0.00047619	14.5678	-0.000333152	9.83607	0.00452	23.7615	0.00633	19.3142	0.004	14.5678	0.00362	9.83607
-0.000333333	26.4044	-0.000951993	24.0018	-0.000857143	19.2652	-0.000523529	15.0875	0.00524	26.4044	0.00776	24.0018	0.00562	19.2652	0.00562	15.0875
-0.000380952	28.5815	-0.000999581	29.3709	-0.00119	23.9282	-0.000809176	19.6182	0.00614	28.5815	0.00838	29.3709	0.00771	23.9282	0.00695	19.6182
-0.000285714	31.1852	-0.000952014	31.3224	-0.00157	29.0571	-0.00099956	24.4137	0.00733	31.1852	0.00733	31.3224	0.01024	29.0571	0.00881	24.4137
-0.00052381	33.7692	-0.00129	33.7888	-0.00171	31.1753	-0.00119	28.9051	0.00805	33.7692	0.01067	33.7888	0.01186	31.1753	0.01071	28.9051
-0.000666667	36.3042	-0.00143	38.5499	-0.00214	33.8673	-0.00148	34.0781	0.00919	36.3042	0.01219	38.5499	0.01276	33.8673	0.01276	34.0781
-0.000809524	38.849	-0.00162	43.5464	-0.00257	38.8539	-0.00176	38.9128	0.01033	38.849	0.01343	43.5464	0.01552	38.8539	0.01476	38.9128
-0.000666667	40.7908	-0.00176	48.1359	-0.0029	43.62	-0.00195	40.8741	0.01138	40.7908	0.01514	48.1359	0.01838	43.62	0.01548	40.8741
-0.000952381	43.6984	-0.0019	52.9755	-0.00324	48.033	-0.00209	43.772	0.01271	43.6984	0.01686	52.9755	0.02105	48.033	0.01686	43.772
-0.000952381	45.8069	-0.00205	57.923	-0.00376	53.2697	-0.00228	48.4792	0.014	45.8069	0.01781	57.923	0.02414	53.2697	0.019	48.4792
-0.00114	48.2095	-0.0019	60.8061	-0.00414	58.4035	-0.00257	53.8287	0.015	48.2095	0.01629	60.8061	0.02733	58.4035	0.02171	53.8287
-0.00114	50.7592	-0.00228	64.0227	-0.00424	60.8748	-0.003	58.5114	0.01633	50.7592	0.02043	64.0227	0.02876	60.8748	0.02443	58.5114
-0.00114	53.1766	-0.00233	68.0287	-0.00495	63.1254	-0.00343	63.5471	0.01738	53.1766	0.02205	68.0287	0.03067	63.1254	0.02738	63.5471
-0.00138	56.0107	-0.00243	72.2211	-0.00552	67.9895	-0.00438	68.1856	0.01871	56.0107	0.024	72.2211	0.03514	67.9895	0.03152	68.1856
-0.00138	58.8105	-0.00257	76.9479	-0.00657	73.0399	-0.00547	73.4175	0.02019	58.8105	0.026	76.9479	0.045	73.0399	0.04195	73.4175
-0.001	60.409	-0.00295	81.5031	-0.00729	77.5951	-0.00595	78.0413	0.02057	60.409	0.03176	81.5031	0.04838	77.5951	0.04533	78.0413
-0.00195	61.37	-0.00319	87.0046	-0.00767	82.4004	-0.00652	83.2094	0.02157	61.37	0.035	87.0046	0.05219	82.4004	0.04924	83.2094
-0.0019	63.7236	-0.00295	92.7562	-0.0081	87.2939	-0.0069	87.9706	0.02276	63.7236	0.03305	92.7562	0.05576	87.2939	0.05276	87.9706
-0.00186	65.5918	-0.00333	96.924	-0.00848	91.8099	-0.00738	93.0896	0.02348	65.5918	0.03729	96.924	0.0591	91.8099	0.05643	93.0896
-0.0019	67.8718	-0.00338	97.7478	-0.00986	92.717	-0.00809	97.9586	0.02471	67.8718	0.03824	97.7478	0.05943	92.717	0.06024	97.9586
-0.00205	70.2107	-0.00338	99.92	-0.00981	97.1594	-0.00852	103.019	0.02581	70.2107	0.03895	99.92	0.06276	97.1594	0.06386	103.019
-0.00205	72.9566	-0.00343	101.263	-0.01029	101.058	-0.00866	103.828	0.02705	72.9566	0.03952	101.263	0.06614	101.058	0.06533	103.828
-0.00229	75.2513	-0.00343	102.45	-0.01029	102.264	-0.00876	105.073	0.02943	75.2513	0.04014	102.45	0.06705	102.264	0.066	105.073
-0.00262	78.2178	-0.00347	104.156	-0.01033	104.063	-0.00885	106.015	0.03538	78.2178	0.04086	104.156	0.06833	104.063	0.06686	106.015
-0.00305	80.2772	-0.00347	105.598	-0.01043	105.211	-0.0089	106.834	0.03643	80.2772	0.04157	105.598	0.06929	105.211	0.06733	106.834
-0.00319	82.827	-0.00352	106.976	-0.01057	106.853	-0.00895	107.643	0.0379	82.827	0.04229	106.976	0.07019	106.853	0.06795	107.643
-0.00314	84.8373	-0.00352	108.56	-0.01067	107.981	-0.00904	108.113	0.0389	84.8373	0.043	108.56	0.071	107.981	0.06838	108.113
-0.00329	87.7989	-0.00357	110.3	-0.01095	108.869	-0.00909	109.28	0.04048	87.7989	0.04348	110.3	0.07195	108.869	0.06914	109.28
-0.00324	90.079	-0.00362	111.997	-0.01076	109.633	-0.00909	109.56	0.04176	90.079	0.04424	111.997	0.07219	109.633	0.06933	109.56
-0.00338	92.1874	-0.00366	113.389	-0.0109	110.212	-0.00919	110.065	0.04267	92.1874	0.04476	113.389	0.07271	110.212	0.06976	110.065
-0.00381	97.1153	-0.00362	114.571	-0.01081	110.688	-0.00923	110.261	0.04538	97.1153	0.04519	114.571	0.0731	110.688	0.06986	110.261
-0.00381	102.077	-0.00362	115.101	-0.01095	111.482	-0.00928	111.021	0.04767	102.077	0.04519	115.101	0.07352	111.482	0.07029	111.021
-0.00381	106.79	-0.00357	115.125	-0.0109	111.963	-0.00933	111.296	0.05	106.79	0.04543	115.125	0.0739	111.963	0.07057	111.296
-0.00352	112.301	-0.00366	115.924	-0.0109	112.448	-0.00938	111.619	0.05271	112.301	0.04552	115.924	0.07429	112.448	0.07081	111.619
-0.00357	114.355	-0.00371	115.924	-0.0109	112.659	-0.00943	112.124	0.05362	114.355	0.04529	115.924	0.07443	112.659	0.0711	112.124
-0.00381	119.489	-0.00357	116.326	-0.01052	113.11	-0.00943	112.208	0.05633	119.489	0.04538	116.326	0.07452	113.11	0.07129	112.208
0.01057	121.058	-0.00366	116.429	-0.01043	113.453	-0.00952	112.62	0.05676	121.058	0.04571	116.429	0.07481	113.453	0.07152	112.62
0.015	121.549	-0.00366	116.478	-0.01029	113.693	-0.00962	113.409	0.05748	121.549	0.0459	116.478	0.07486	113.693	0.07195	113.409
0.01533	122.191	-0.00366	117.788	-0.01019	113.988	-0.00966	113.929	0.05776	122.191	0.04638	117.788	0.07481	113.988	0.07224	113.929
0.01562	122.637	-0.00366	118.067	-0.00986	114.272	-0.00966	114.375	0.0579	122.637	0.04619	118.067	0.07481	114.272	0.07248	114.375
0.0159	122.617	-0.00366	118.092	-0.00976	114.659	-0.00971	114.855	0.05805	122.617	0.04657	118.092	0.07495	114.659	0.07281	114.855
0.01633	122.676	-0.00262	118.298	-0.00914	114.949	-0.00971	115.164	0.05838	122.676	0.04443	118.298	0.07495	114.949	0.07281	115.164
0.01638	123.02	-0.00085501	118.028	-0.00871	115.424	-0.00976	114.733	0.05833	123.02	0.04267	118.028	0.07514	115.424	0.07252	114.733
0.01648	123.294	4.98e-05	118.915	-0.00752	115.87	-0.00976	114.782	0.05848	123.294	0.04362	118.915	0.07467	115.87	0.07271	114.782
0.01686	123.794	0.00047841	123.152	-0.00581	115.581	-0.00976	114.831	0.05867	123.794	0.04438	123.152	0.07414	115.581	0.07257	114.831
0.017	124.054	0.000907019	125.599	-0.00329	116.057	-0.00976	114.601	0.05881	124.054	0.04514	125.599	0.07362	116.057	0.07219	114.601
0.01733	124.76	0.00138	128.423	-0.000571429	116.268	-0.0099	115.145	0.059	124.76	0.04576	128.423	0.07352	116.268	0.07252	115.145
0.01752	124.917	0.00191	130.708	0.00119	117.665	-0.00985	115.346	0.05929	124.917	0.04624	130.708	0.07405	117.665	0.07238	115.346
0.01771	125.221	0.00238	133.464	0.00495	118.327	-0.00985	115.537	0.05943	125.221	0.04729	133.464	0.07405	118.327	0.07214	115.537
0.01805	125.28	0.00272	135.41	0.00505	118.96	-0.0099	115.483	0.05957	125.28	0.04771	135.41	0.07452	118.96	0.07195	115.483
0.01829	125.819	0.003	137.494	0.00514	118.607	-0.00995	116.224	0.05967	125.819	0.04824	137.494	0.07471	118.607	0.07214	116.224
0.01843	126.663	0.00334	138.725	0.00533	122.863	-0.01	116.17	0.05995	126.663	0.04876	138.725	0.07757	122.863	0.0721	116.17
0.01876	127.418	0.00357	141.083	0.0061	124.755	-0.01	116.876	0.06038	127.418	0.0491	141.083	0.07862	124.755	0.07233	116.876
0.01895	128.173	0.00381	142.662	0.00686	126.266	-0.00995	116.925	0.06071	128.173	0.04943	142.662	0.07981	126.266	0.07219	116.925
0.01895	129.727	0.00391	144.467	0.00776	127.947	-0.01	117.067	0.06129	129.727	0.04962	144.467	0.08095	127.947	0.07233	117.067
0.02095	132.782	0.00434	146.001	0.00857	128.962	-0.00995	116.836	0.0629	132.782	0.04976	146.001	0.08171	128.962	0.07195	116.836
0.02129	134.871	0.00553	146.354	0.0091	130.463	-0.00995	117.042	0.06319	134.871	0.05057	146.354	0.08243	130.463	0.0721	117.042
0.02186	136.332	0.00581	148.129	0.00962	130.752	-0.01	117.239	0.06376	136.332	0.05071	148.129	0.0829	130.752	0.072	117.239
0.02233	137.323			0.01024	131.752	-0.01028	119.661	0.06433	137.323			0.08352	131.752	0.07376	119.661
0.02319	139.558			0.01081	133.042	-0.01028	120.583	0.065	139.558			0.08424	133.042	0.07433	120.583
0.02371	141.255			0.01124	133.214	-0.01038	121.352	0.06562	141.255			0.08486	133.214	0.07448	121.352
0.02424	142.589			0.01171	134.631	-0.01042	122.284	0.0661	142.589			0.08533	134.631	0.07486	122.284
0.02462	143.765			0.01214	135.577	-0.01042	123.122	0.06676	143.765			0.08581	135.577	0.0749	123.122
0.025	145.227			0.01257	136.337	-0.01052	123.564	0.06686	145.227			0.08629	136.337	0.07538	123.564
0.02524	147.227			0.01295	136.808	-0.01052	124.495	0.06771	147.227			0.08681	136.808	0.07543	124.495
0.0261	147.914			0.01324	137.602	-0.01057	125.089	0.068	147.914			0.08729	137.602	0.07562	125.089
0.02743	149.821			0.01367	138.44	-0.01062	125.8	0.06881	149.821			0.08781	138.44	0.07571	125.8
				0.0139	139.161	-0.01062	126.437					0.08833	139.161	0.07605	126.437
				0.01419	139.465	-0.01066	127.182					0.08867	139.465	0.07614	127.182
				0.01457	140.926	-0.01071	127.565					0.08919	140.926	0.07629	127.565
				0.01486	141.686	-0.01071	127.938					0.08967	141.686	0.07657	127.938
				0.01505	142.103	-0.01076	128.928					0.09005	142.103	0.07657	128.928
				0.01524	142.628	-0.01081	129.399					0.09057	142.628	0.07671	129.399
				0.01557	143.682	-0.0109	129.987					0.09119	143.682	0.07676	129.987
				0.01567	144.114	-0.01085	130.703					0.09162	144.114	0.07705	130.703
				0.0159	144.893	-0.0109	131.429					0.09171	144.893	0.07729	131.429
				0.01595	145.521	-0.011	132.375					0.09229	145.521	0.07738	132.375
				0.01586	146.536	-0.011	132.684					0.0929	146.536	0.07757	132.684
				0.01605	146.698	-0.01109	133.258					0.09333	146.698	0.07781	133.258
				0.01948	147.791	-0.01114	134.464					0.09529	147.791	0.0781	134.464
				0.02081	149.213	-0.01114	134.738					0.0959	149.213	0.07829	134.738
						-0.01128	136.033							0.07862	136.033
						-0.01128	136.16							0.0789	136.16
						-0.01142	137.421							0.07914	137.421
						-0.01138	137.685							0.07967	137.685
						-0.01152	138.494							0.07995	138.494
						-0.01152	139.274							0.08019	139.274
						-0.01162	139.397							0.08024	139.397
						-0.01166	139.926							0.08062	139.926
						-0.01171	140.279							0.0809	140.279
						-0.01176	141.471							0.08114	141.471
						-0.01181	142.015							0.08148	142.015
						-0.01185	142.383							0.08167	142.383
						-0.01185	142.545							0.08195	142.545
						-0.0119	142.701							0.08219	142.701
						-0.012	143.604							0.08243	143.604
						-0.01204	143.765							0.08271	143.765
						-0.01214	144.3							0.0829	144.3
						-0.01214	144.776							0.08319	144.776
						-0.01219	144.893							0.08343	144.893
						-0.01228	145.869							0.08357	145.869
						-0.01228	145.962							0.08381	145.962
						-0.01233	146.555							0.08424	146.555
						-0.01238	146.82							0.08433	146.82
						-0.01247	147.472							0.08462	147.472
						-0.01252	147.821							0.08486	147.821
						-0.01252	147.909							0.085	147.909
						-0.01257	148.002							0.0851	148.002
						-0.01261	148.448							0.08533	148.448
						-0.01271	148.634							0.08548	148.634
						-0.01271	148.782							0.08519	148.782
						-0.01276	149.703							0.08529	149.703
						-0.01281	149.939							0.08571	149.939
				35.6	141.8	16.1675	169.047
				35.6	137.2	16.36	169.302
				35.6	132.6	16.655	169.125
				35.6	127.6	16.955	169.817
				35.6	122.1	17.1575	169.89
						17.4675	170.606
						17.685	170.636
						17.9	170.91
						18.0925	171.572
						18.2825	171.141
						18.465	171.219
						18.6475	171.754
						18.9125	172.161
						19.09	172.028
						19.2675	172.244
						19.4525	172.097
						19.63	172.656
						19.805	172.71
						20.07	172.651
						20.2675	172.641
						20.4875	173.239
						20.71	173.725
						20.945	173.352
						21.205	174.161
						21.64	174.558
						22.0925	174.48
						22.4075	174.907
						22.8925	174.656
						23.2325	175.274
						23.5875	175.593
						24.12	175.667
						24.6375	175.436
						25.1075	175.211
						25.37	175.196
						25.565	175
						25.675	175.108
						25.685	170.832
						25.68	168.689
						25.675	166.988
						25.675	166.468
						25.6725	165.625
						25.67	164.987
						25.6675	164.487
						25.6675	164.369
						25.6625	164.315
						25.6625	163.398
						25.6625	163.982
						25.665	164.301
						25.6775	166.267
						25.685	167.311
						25.705	170.66
						25.72	171.317
						25.725	171.69
						25.73	171.558
						25.735	171.587
						25.74	171.734
						25.7425	171.616
						25.7375	170.234
						25.73	167.468
						25.72	165.781
						25.705	162.972
						25.6925	159.829
						25.685	157.769
						25.67	153.773
						25.655	151.204
						25.6475	150.189
						25.635	147.654
						25.6275	146.305
						25.615	143.795
						25.605	141.912
						25.5975	139.916
						25.5875	138.078
						25.575	135.935
						25.5625	133.812
						25.5525	131.836
						25.5425	129.825
						25.5325	127.31
						25.5225	125.094
				10.385	205
				10.485	205
				10.66	205.2
				10.756	205.4
				10.892	205.5
				11.026	206.1
				11.269	206.2
				11.401	206.5
				11.564	206.5
				11.779	206.9
				11.963	207.3
				12.269	207.4
				12.585	207.9
				12.773	207.9
				13.07	208
				13.474	208.05
				13.661	208.01
				13.77	208.04
				13.95	208
				14.034	208
				14.213	207.7
				14.254	207
				14.263	206.5
				14.27	206.3
				14.274	205.7
				14.275	204.8
				14.274	204.2
				14.271	202.9
				14.269	201.3
				14.265	199.3
				14.259	197.3
				14.257	196.6
				14.249	194.2
				14.242	191.7
				14.235	188.8
				14.226	185.8
				14.215	182.5
				14.212	181.3
				14.2	177.4
				14.189	173.2
				14.174	168.8
				14.157	163.6
				14.143	157.7

## Sheet: Fig. 21
D1		D2		D3		E4		D1		D2		D3		E4
Lateral strain	Load	Lateral strain	Load	Lateral strain	Load	Lateral strain	Load	Axial strain	Load	Axial strain	Load	Axial strain	Load	Axial strain	Load
7.196e-05	0.26679	6.18948e-05	0.19554	6.18948e-05	-0.01821	3.16993e-05	0.05304	-0.000333333	0.0049	0	0	-9.52381e-05	-0.1471	0	0.09807
-0.0001998	1.40678	-0.000189735	1.97678	-0.000109213	1.62053	-0.000280322	0.97929	9.52381e-05	-0.30891	0	0.08336	0	-0.16671	-9.52381e-05	-0.18142
-0.000380974	4.11426	-0.000350778	3.68676	-8.90831e-05	3.75801	-0.000511821	3.04552	0.00324	9.67426	0.00257	10.091	0.00338	9.92433	0.00271	10.0371
-0.000501756	6.60799	-0.00045143	5.82424	-0.000129344	5.89549	-0.000672864	5.89549	0.00457	14.8914	0.00348	14.5384	0.00495	14.8963	0.00338	14.1118
-0.000612473	8.60297	-0.00045143	8.46047	-0.000270257	7.96173	-0.000733256	8.24672	0.00571	19.3975	0.00448	19.5545	0.00681	19.5299	0.00467	19.4809
-0.00072319	11.0254	-0.000692995	10.313	-0.000441365	9.88546	-0.000884233	10.4555	0.00743	24.3891	0.00567	24.3548	0.00881	24.4529	0.00605	24.2224
-0.000884233	12.8067	-0.000884233	12.7354	-0.000612473	11.7379	-0.000994951	12.9492	0.00929	29.1601	0.00705	29.0277	0.01086	29.4101	0.00738	29.0277
-0.00115	14.1604	-0.000854038	15.1579	-0.00072319	14.0892	-0.00097482	16.3692	0.01105	34.3331	0.00795	32.0187	0.01324	34.5292	0.00881	34.186
-0.00125	15.9417	-0.000753386	17.9366	-0.000843973	15.9417	-0.00125	18.5066	0.01295	38.8834	0.00848	34.1124	0.01495	38.9275	0.01029	38.6774
-0.0014	18.0079	-0.000783582	20.4304	-0.00104	17.9366	-0.0014	20.8579	0.013	39.2217	0.01	38.9079	0.015	39.5404	0.01052	39.2903
-0.00152	20.2879	-0.000914429	22.2829	-0.00119	19.7891	-0.00152	22.9241	0.0149	44.1741	0.01152	44.2133	0.01729	44.0858	0.01157	43.7131
-0.00162	22.7103	-0.00109	24.2066	-0.0011	21.5704	-0.00175	24.8478	0.01652	48.6557	0.01305	48.9597	0.01914	48.6508	0.01305	48.489
-0.00155	24.6341	-0.00122	26.2016	-0.00126	23.5653	-0.00168	27.1991	0.01867	53.7895	0.01448	53.8385	0.02157	53.7306	0.01476	53.7306
-0.00166	26.8428	-0.00138	28.4815	-0.00137	25.3466	-0.00174	28.9091	0.02048	58.8497	0.01619	58.7762	0.024	58.531	0.01624	58.7467
-0.00178	28.6241	-0.0013	30.9753	-0.00152	27.3416	-0.00197	30.5478	0.02233	63.6648	0.01686	61.3798	0.02671	63.6942	0.01752	62.7037
-0.00197	30.1915	-0.00136	32.614	-0.00169	29.4078	-0.0022	32.044	0.024	68.4504	0.01767	63.7187	0.02948	68.5436	0.01948	68.6466
-0.00219	31.5453	-0.00159	33.8965	-0.00186	31.189	-0.00231	34.324	0.0259	73.2949	0.01929	68.725	0.03205	73.5058	0.0209	72.8536
-0.00241	32.899	-0.00175	36.1765	-0.00203	32.899	-0.00241	35.9627	0.02848	79.0024	0.02076	73.3783	0.03471	78.4483	0.02248	77.9482
-0.00256	34.324	-0.00197	37.6015	-0.00226	34.609	-0.00251	37.9577	0.03029	83.5919	0.02238	77.958	0.03776	83.4595	0.02429	83.131
-0.00256	36.5327	-0.00188	40.309	-0.00225	36.8177	-0.00265	39.739	0.03214	88.4805	0.02433	83.2094	0.04081	88.3873	0.02605	88.2059
-0.00248	38.1002	-0.00203	42.6602	-0.0025	38.4565	-0.00277	40.9502	0.03443	93.4231	0.02638	88.2059	0.04381	93.2563	0.02781	92.8494
-0.00241	39.8102	-0.0022	44.5839	-0.00269	40.0952	-0.00271	42.6602	0.03619	98.1597	0.02848	92.972	0.0469	98.2332	0.02933	96.9044
-0.00262	40.8077	-0.00235	46.7927	-0.0029	41.3064	-0.00287	44.7264	0.03829	103.127	0.03038	97.6497	0.05038	103.132	0.03148	102.435
-0.00287	40.309	-0.00254	49.0726	-0.00306	43.3014	-0.00306	46.7927	0.04038	107.79	0.03081	98.3803	0.05338	108.094	0.03376	108.226
-0.00305	41.8764	-0.00265	51.7089	-0.00329	44.7264	-0.00318	48.8589	0.04267	112.875	0.03362	102.656	0.05686	112.776	0.03548	112.468
-0.00322	44.1564	-0.00286	53.7751	-0.00336	46.5789	-0.00333	50.8539	0.04476	117.793	0.03943	108.128	0.06005	117.513	0.03771	117.994
-0.0034	46.0089	-0.00302	56.0551	-0.00355	49.0014	-0.00347	53.0626	0.04833	122.524	0.04205	113.174	0.06519	122.966	0.03795	118.067
-0.00352	48.1464	-0.00309	58.4776	-0.00367	51.0676	-0.00369	54.6301	0.05581	127.771	0.04429	118.043	0.07519	128.085	0.04033	122.039
-0.0035	50.6401	-0.00309	60.1163	-0.00379	52.5639	-0.00394	56.4113	0.05976	132.36	0.04719	122.863	0.08114	132.38	0.04748	127.707
-0.00362	53.3476	-0.00337	60.9713	-0.004	54.4876	-0.00411	58.6913	0.06519	137.45	0.0489	127.045	0.088	137.421	0.04976	132.292
-0.00378	54.7726	-0.00354	62.9663	-0.00419	56.1263	-0.00431	60.9713	0.06686	137.97	0.05119	132.017	0.09048	139.259	0.04857	129.678
-0.00397	57.1951	-0.00385	64.8187	-0.00431	58.05	-0.00431	63.3938	0.06805	139.951	0.05448	137.901	0.09176	140.466	0.05	131.561
-0.00424	59.5463	-0.00403	67.0275	-0.00455	59.4038	-0.00446	65.5312	0.06976	140.691	0.05695	142.961	0.09271	141.402	0.05105	134.464
-0.00439	61.5413	-0.00401	69.5212	-0.00467	61.3988	-0.00459	68.3812	0.07062	141.745	0.05919	147.953	0.09405	142.471	0.05129	134.43
-0.00456	63.75	-0.00398	71.7299	-0.00489	62.895	-0.00477	70.5187	0.07171	143.055	0.06005	149.468	0.09524	143.648	0.05167	135.523
-0.00471	65.745	-0.00404	74.0812	-0.00511	64.7475	-0.00497	72.5137	0.07352	143.903	0.06005	149.365	0.09624	144.413	0.0521	136.072
-0.00489	67.0987	-0.00421	75.7199	-0.00529	66.885	-0.00512	74.7224	0.07438	144.653			0.09762	145.614	0.05243	136.705
-0.00487	69.5925	-0.0042	78.5699	-0.00548	68.6662	-0.00531	76.8599	0.07519	145.256			0.09876	146.555	0.05267	137.107
-0.00497	72.2999	-0.00442	80.7074	-0.0057	69.8774	-0.00548	78.8549	0.07586	145.771					0.05324	138.303
-0.00506	75.5062	-0.00455	82.9161	-0.00564	71.3737	-0.00567	81.2774	0.07581	145.8					0.05362	138.965
-0.00525	77.2874	-0.00483	84.4836	-0.00579	72.9412	-0.00592	82.8448	0.0761	145.384					0.05386	139.725
-0.00548	78.6411	-0.00499	86.5498	-0.00596	74.5087	-0.00618	84.9111	0.07619	145.683					0.05438	140.618
-0.00571	79.9236	-0.0051	88.5448	-0.00616	76.0049	-0.0063	87.4761	0.07671	145.344					0.05462	141.642
-0.00596	81.0636	-0.00524	90.3973	-0.00634	77.5011	-0.00645	89.8985	0.07629	145.276					0.055	142.005
-0.00609	82.8448	-0.00522	92.7485	-0.0065	79.2111	-0.0065	92.606	0.07643	145.462					0.05567	143.422
-0.00612	85.0536	-0.00543	95.0285	-0.00679	80.3511	-0.00664	94.886	0.07719	146.055					0.05624	144.192
-0.00614	87.2623	-0.00562	97.8072	-0.00708	80.4936	-0.00693	96.6672	0.07757	146.315					0.05686	145.658
-0.0063	89.3998	-0.0059	99.8022	-0.00736	80.4224	-0.00702	98.9472	0.07762	146.188					0.05724	146.678
-0.00645	91.8223	-0.00615	101.441	-0.00772	80.2086	-0.00727	100.942	0.07767	146.472					0.05762	147.546
-0.00646	94.5298	-0.00649	102.225	-0.00778	82.4886	-0.00738	103.792	0.07767	145.992					0.0581	148.247
-0.00665	96.5247	-0.00658	104.505	-0.00779	84.9111	-0.00749	106.072	0.07829	146.531					0.05843	148.919
-0.00668	98.591	-0.00672	106.143	-0.0078	86.6211	-0.00767	108.495	0.07805	146.301					0.05867	149.502
-0.00681	101.298	-0.00706	107.64	-0.00796	88.3311	-0.00781	110.418	0.07824	146.595					0.05871	149.86
-0.00694	103.365	-0.00729	109.278	-0.0081	89.8985	-0.00801	112.342	0.07871	146.418
-0.00713	105.146	-0.00743	110.632	-0.00818	91.8223	-0.0082	113.767	0.079	147.085
-0.0073	107.212	-0.00761	112.413	-0.00832	93.6035	-0.00841	115.335	0.0791	147.919
-0.00758	108.78	-0.00784	114.48	-0.00843	95.3847	-0.00847	117.971	0.07981	147.894
-0.00767	110.775	-0.00812	117.9	-0.00857	97.0947	-0.00875	119.538	0.08176	149.841
-0.0078	112.627	-0.00827	119.895	-0.00883	99.0897	-0.00889	121.533
-0.00773	114.622	-0.00847	122.317	-0.00895	101.37	-0.00899	123.457
-0.00771	116.546	-0.00863	125.238	-0.00909	103.578	-0.00916	125.594
-0.00771	119.111	-0.00889	127.589	-0.00922	105.787	-0.00926	127.661
-0.00768	122.175	-0.0091	130.154	-0.00938	107.497	-0.00952	129.513
-0.00792	122.175	-0.00918	132.933	-0.00961	108.851	-0.00981	130.867
-0.00818	122.246	-0.00932	135.641	-0.00983	110.988	-0.01011	132.007
-0.0084	122.246	-0.00946	137.921	-0.0101	112.413	-0.01036	134.002
-0.00865	122.958	-0.00962	140.414	-0.01032	114.195	-0.01057	135.569
-0.00882	125.381	-0.00974	142.837	-0.01044	115.976	-0.0108	137.636
-0.00901	126.806	-0.00987	144.903	-0.01055	117.971	-0.01069	139.916
-0.0093	127.946	-0.01003	147.397	-0.0107	119.752	-0.01095	141.198
-0.00954	129.299	-0.01025	149.392	-0.01096	120.963	-0.01126	143.264
-0.00981	130.867			-0.01128	121.106	-0.01124	145.259
-0.01012	132.078			-0.01156	121.676	-0.01151	147.041
-0.01041	133.931			-0.01171	123.03	-0.01153	149.107
-0.01057	135.783			-0.0118	124.882
-0.01073	137.564			-0.01198	126.307
-0.01095	139.346			-0.01222	127.304
-0.0111	141.269			-0.01245	127.946
-0.01142	142.196			-0.01274	128.729
-0.01184	142.196			-0.01302	129.442
-0.01159	143.763			-0.01325	130.083
-0.01187	144.903			-0.01352	130.368
-0.01217	145.829			-0.01373	131.294
-0.01239	146.827			-0.01392	132.791
-0.01255	148.466			-0.0142	133.859
				-0.0142	135.854
				-0.01434	137.778
				-0.01451	139.417
				-0.01445	141.554
				-0.01469	142.979
				-0.01489	144.404
				-0.01501	146.471
				-0.01521	147.967
				-0.01544	149.392
		13.71	194.387	9.825	191.931	9.645	142.216
		13.8575	195.407	10.015	192.088	9.7225	141.265
		13.995	195.064	10.2025	192.21	9.8325	138.838
		14.085	195.025	10.3925	193.372	10.015	136.847
		14.2225	195.584	10.5825	193.098	10.19	134.582
		14.31	195.711	10.775	193.152	10.3	132.944
		14.4	196.236	10.9875	193.833	10.74	129.355
		14.4925	196.256	11.1925	194.27	11.1675	125.643
		14.59	195.76	11.415	195.201	11.5325	123.397
		14.705	195.961	11.6525	195.986	12.875	113.443
		14.8775	196.412	11.8925	195.456	13.45	108.221
		14.985	196.903	12.145	197.05	13.9675	105.681
		15.0975	197.266	12.4125	197.226	14.72	104.024
		15.2125	196.638	12.69	197.648	16.125	100.876
		15.325	197.241	12.97	197.521	16.6975	96.9191
		15.445	197.212	13.26	198.732	17.0175	95.6688
		15.57	197.898	13.535	198.413	17.26	94.644
		15.6925	198.021	13.8275	198.854	17.425	93.9624
		15.815	198.158	14.1425	199.747	17.585	93.8938
		15.94	197.486	14.45	200.129	17.745	93.3054
		16.13	198.462	14.7475	200.634	17.9125	92.6336
		16.3225	197.756	15.035	200.433	18.0775	91.6088
		16.5175	198.168	15.3175	200.796	18.245	91.1528
		16.6525	198.962	15.605	201.326	18.4875	90.177
		16.79	198.59	15.91	201.527	18.65	89.3386
		16.99	198.884	16.24	201.517	18.8125	89.0346
		17.135	199.006	16.58	202.551	18.9775	88.3873
		17.2725	199.614	16.915	202.659	19.1425	87.5047
		17.4125	199.104	17.2275	202.164	19.3075	86.985
		17.555	199.526	17.5125	202.944	19.5475	86.1367
		17.7	199.247	17.835	202.89	19.7125	85.7592
		17.99	199.913	18.1525	203.571	19.96	84.9991
		18.2075	200.497	18.47	203.723	20.1225	84.3617
		18.345	200.727	18.8025	203.385	20.4425	83.2977
		18.4825	199.948	19.125	203.797	20.6075	82.925
		18.6225	200.546	19.445	204.356	20.855	82.1552
		18.7725	200.85	19.7775	204.66	21.0925	81.6208
		18.92	200.762	20.065	203.939	21.335	81.4197
		19.07	200.6	20.155	204.336	21.495	81.15
		19.225	201.316	20.155	204.763	21.7375	80.743
		19.3875	201.056	20.1925	204.287	21.9	80.493
		19.555	201.134	20.4325	204.787	22.06	80.2919
		19.81	201.934	20.495	205.042	22.22	80.4341
		19.985	201.806	20.785	205.145	22.4525	80.2135
		20.1525	201.983	21.135	205.057	22.61	80.3753
		20.325	201.272	21.36	204.395	22.835	80.5567
		20.6225	201.747	21.6075	205.023	23.0675	81.0275
		20.8425	201.992	22.06	204.876	23.225	81.0225
		21.075	202.203	22.5325	204.449	23.49	81.5325
		21.3275	202.262	22.905	202.772	23.8775	81.9836
		21.5825	202.777	22.755	198.81	24.0775	82.1748
		21.8775	202.973	22.185	194.333	24.2725	82.2386
		22.175	203.164	21.935	188.901	24.47	82.6701
		22.4775	203.199	21.5325	184.728	24.6725	82.827
		22.935	203.218	21.52	180.874	24.8725	82.7485
		23.24	203.253	21.5025	178.015	25.075	82.7828
		23.56	203.758	21.495	174.867	25.2775	82.8221
		23.875	203.174	21.495	172.337	25.4775	82.675
		24.1875	204.076	21.49	171.204	25.6775	82.8221
		24.5125	203.576	21.4875	170.596	25.8775	82.6161
		24.845	203.566	21.4825	171.195	26.08	82.7387
		25.3775	204.277	21.4625	169.944	26.385	82.3611
		25.7475	204.135	21.425	169.434	26.5925	82.1552
		26.5275	203.993	21.3325	168.924	26.8	81.4001
		27.1075	204.513	21.3075	168.64	27.1025	80.9686
		27.735	204.125	21.2675	168.483	27.4125	80.3116
		28.1775	204.302	21.215	167.87	27.825	78.6591
		28.645	204.537	21.1875	166.017	28.0475	77.4725
		29.4725	204.684	21.1475	161.976	28.265	76.3497
		30.0775	204.812	21.115	157.156	28.6825	74.761
		30.73	204.881			28.995	73.6038
		31.42	204.513			29.305	72.6133
		32.115	204.827			29.725	71.1963
		33.22	203.576			29.9425	70.3088
		33.8225	202.292			30.165	69.4066
		34.0275	197.869			30.4925	67.9503
		34.04	195.961			30.93	66.0233
		34.04	194.054			31.1575	65.2878
		34.0275	192.632			31.495	63.5716
		34.0225	192.392			31.825	62.1104
		34.0175	191.176			32.0475	61.4043
		34.01	191.465			32.275	60.4286
		34.0025	190.136			32.5	59.036
		33.995	189.415			32.725	58.634
		33.98	189.621			32.9475	57.7416
		33.96	187.268			33.1675	56.8344
		33.9225	185.36			33.4925	56.0058
		33.91	184.051			33.8125	55.2703
		33.9	183.659			34.0275	54.8584
		33.8925	183.517			34.2475	54.0788
		33.8825	182.384			34.57	53.3433
		33.8725	181.987			34.7875	52.7843
		33.8625	179.614			35.1075	51.9017
		33.82	172.842			35.3225	51.6712
		33.785	167.238			35.6375	51.2103
		33.7675	163.977			35.955	50.7347
		33.7575	162.472			36.175	50.5337
		33.7525	161.859			36.3875	50.2297
		33.725	157.367			36.5975	50.1218
						36.91	49.8423
						37.2225	49.5089
						37.4375	49.3667
						37.6475	49.1705
						37.8625	48.7489
						38.0775	48.6067
						38.2925	48.4939
						38.605	47.8025
						38.815	47.5083
						39.1325	46.9346
						39.35	46.4737
						39.6675	45.8216
						39.9875	45.3411
						40.3025	44.5369
						40.525	44.125
						40.745	43.7328
						40.9675	43.1493
						41.185	42.8207
						41.405	42.3843
						41.725	41.6194
						41.9475	41.3988
						42.17	40.5407
						42.3875	40.1435
						42.715	39.2217
						42.9425	38.5401
						43.275	37.4663
						43.6075	36.569
						43.835	35.9119
						44.1725	34.7008
						44.51	33.6319
						44.845	32.7836
						45.175	32.0825
						45.6125	31.2097
						45.8225	30.6605
						45.9875	30.0476
						46.965	27.6793
						47.1725	27.5616
						47.2775	27.5371
						47.435	27.3213
						47.475	27.1399
						47.475	26.8065
						47.475	26.3063
						47.475	25.9435
						47.475	25.6689
						47.475	24.8746
						47.4775	23.3742
						47.475	22.5014
						47.475	21.4226
						47.4725	20.9225
						47.475	19.7702
						47.475	19.2014
						47.475	18.4267
						47.475	17.701
						47.475	16.7105
						47.475	16.3771
						47.4725	15.0238
						47.47	14.5678
						47.475	13.8078
						47.475	13.1752
						47.4725	12.4348
						47.4725	12.3417
						47.475	11.9886
						47.4725	11.4444
						47.4725	10.9099
						47.4725	9.72329
						47.4725	9.68407
						47.47	9.0025
						47.4725	8.90934
						47.4725	8.81128
						47.475	8.66418
						47.4725	8.62985
						47.475	8.45333
						47.47	8.42391
						47.4725	8.07578
						47.4725	7.53641
						47.4725	6.43807
						47.475	6.29097
						47.4725	6.16838
						47.4725	6.16348
						47.4725	6.10464
						47.47	6.08993
						47.47	5.83005
						47.47	5.74179
						47.4725	5.69276
						47.47	5.53095
						47.47	5.21223
						47.4725	4.97197
						47.47	4.74642
						47.4725	0.21084
				14.254	207
				14.263	206.5
				14.27	206.3
				14.274	205.7
				14.275	204.8
				14.274	204.2
				14.271	202.9
				14.269	201.3
				14.265	199.3
				14.259	197.3
				14.257	196.6
				14.249	194.2
				14.242	191.7
				14.235	188.8
				14.226	185.8
				14.215	182.5
				14.212	181.3
				14.2	177.4
				14.189	173.2
				14.174	168.8
				14.157	163.6
				14.143	157.7
