# Supplementary material for: Research on the anti-pull performance of a novel small-diameter steel tube-stud grouting connector
Source: PLoS One. 2026 Jul 22;21(7):e0353244. doi: 10.1371/journal.pone.0353244 (PMC13390846; doi:10.1371/journal.pone.0353244)
Supplement: S1 File — (ZIP) [file pone.0353244.s001.zip › data/Figs. 22.xlsx]

## Sheet: Fig. 22
B1 8d				B1 4d				B2 8d				B2 4d
Axial strain	Load	Lateral strain	Load	Axial strain	Load	Lateral strain	Load	Lateral strain	Load	Axial strain	Load	Axial strain	Load	Lateral strain	Load
0	0	0	0	0	0	0	0	0	0	0	0	0	0	0	0
0.00333	11.5032	-0.000761905	11.5032	0.00267	11.5032	-0.000619048	11.5032	0	0	0	0	0	0	0	0
0.00467	14.5923	-0.001	14.5923	0.00333	14.5923	-0.000857143	14.5923	-0.00171	20.8882	0.00733	20.8882	0.00519	20.8882	-0.00152	20.8882
0.00629	20.4469	-0.00143	20.4469	0.00457	20.4469	-0.00114	20.4469	-0.002	27.2723	0.00871	27.2723	0.00657	27.2723	-0.00181	27.2723
0.00733	26.0759	-0.00167	26.0759	0.00562	26.0759	-0.00143	26.0759	-0.00214	29.8612	0.00924	29.8612	0.0071	29.8612	-0.00205	29.8612
0.00819	30.4889	-0.00171	30.4889	0.00648	30.4889	-0.00162	30.4889	-0.00243	34.5881	0.01048	34.5881	0.00833	34.5881	-0.00233	34.5881
0.009	33.7839	-0.00186	33.7839	0.00724	33.7839	-0.00186	33.7839	-0.00276	39.6483	0.01171	39.6483	0.00952	39.6483	-0.00267	39.6483
0.01014	39.001	-0.0021	39.001	0.00838	39.001	-0.00205	39.001	-0.00319	44.9243	0.01338	44.9243	0.01119	44.9243	-0.003	44.9243
0.01014	39.001	-0.0021	39.001	0.00838	39.001	-0.00205	39.001	-0.00352	50.2689	0.01505	50.2689	0.01276	50.2689	-0.00333	50.2689
0.01014	39.001	-0.0021	39.001	0.00838	39.001	-0.00205	39.001	-0.0039	55.182	0.01667	55.182	0.01429	55.182	-0.00371	55.182
0.01014	39.001	-0.0021	39.001	0.00838	39.001	-0.00205	39.001	-0.00419	59.7127	0.018	59.7127	0.01548	59.7127	-0.00405	59.7127
0.01014	39.001	-0.0021	39.001	0.00838	39.001	-0.00205	39.001	-0.00452	64.3414	0.01957	64.3414	0.0169	64.3414	-0.00433	64.3414
0.01014	39.001	-0.0021	39.001	0.00838	39.001	-0.00205	39.001	-0.00481	67.9895	0.02076	67.9895	0.01795	67.9895	-0.00457	67.9895
0.01014	39.001	-0.0021	39.001	0.00838	39.001	-0.00205	39.001	-0.0051	73.089	0.02233	73.089	0.01943	73.089	-0.00495	73.089
0.01014	39.001	-0.0021	39.001	0.00838	39.001	-0.00205	39.001	-0.00538	77.3745	0.02333	77.3745	0.02029	77.3745	-0.00514	77.3745
0.01014	39.001	-0.0021	39.001	0.00838	39.001	-0.00205	39.001	-0.00538	77.3745	0.02333	77.3745	0.02029	77.3745	-0.00514	77.3745
0.01014	39.001	-0.0021	39.001	0.00838	39.001	-0.00205	39.001	-0.00538	77.3745	0.02333	77.3745	0.02029	77.3745	-0.00514	77.3745
0.01014	39.001	-0.0021	39.001	0.00838	39.001	-0.00205	39.001	-0.00538	77.3745	0.02333	77.3745	0.02029	77.3745	-0.00514	77.3745
0.01014	39.001	-0.0021	39.001	0.00838	39.001	-0.00205	39.001	-0.00538	77.3745	0.02333	77.3745	0.02029	77.3745	-0.00514	77.3745
0.01014	39.001	-0.0021	39.001	0.00838	39.001	-0.00205	39.001	-0.00538	77.3745	0.02333	77.3745	0.02029	77.3745	-0.00514	77.3745
0.01014	39.001	-0.0021	39.001	0.00838	39.001	-0.00205	39.001	-0.00538	77.3745	0.02333	77.3745	0.02029	77.3745	-0.00514	77.3745
0.01014	39.4718	-0.00214	39.4718	0.00848	39.4718	-0.00214	39.4718	-0.00538	77.3745	0.02333	77.3745	0.02029	77.3745	-0.00514	77.3745
0.01162	44.5222	-0.00243	44.5222	0.00962	44.5222	-0.00243	44.5222	-0.00538	77.3745	0.02333	77.3745	0.02029	77.3745	-0.00514	77.3745
0.01295	50.0826	-0.00276	50.0826	0.01095	50.0826	-0.00271	50.0826	-0.00538	77.3745	0.02333	77.3745	0.02029	77.3745	-0.00514	77.3745
0.014	54.4465	-0.00295	54.4465	0.01181	54.4465	-0.00295	54.4465	-0.00538	77.3745	0.02333	77.3745	0.02029	77.3745	-0.00514	77.3745
0.01538	59.4479	-0.00329	59.4479	0.01305	59.4479	-0.00319	59.4479	-0.00538	77.3745	0.02333	77.3745	0.02029	77.3745	-0.00514	77.3745
0.0169	64.4983	-0.00357	64.4983	0.01438	64.4983	-0.00343	64.4983	-0.00538	77.3745	0.02333	77.3745	0.02029	77.3745	-0.00514	77.3745
0.01833	69.686	-0.0039	69.686	0.01562	69.686	-0.00371	69.686	-0.00538	77.3745	0.02333	77.3745	0.02029	77.3745	-0.00514	77.3745
0.01981	74.3148	-0.00424	74.3148	0.01676	74.3148	-0.00395	74.3148	-0.00538	77.3745	0.02333	77.3745	0.02029	77.3745	-0.00514	77.3745
0.02095	78.5022	-0.00443	78.5022	0.01781	78.5022	-0.00414	78.5022	-0.00538	77.3745	0.02333	77.3745	0.02029	77.3745	-0.00514	77.3745
0.02095	78.5022	-0.00443	78.5022	0.01781	78.5022	-0.00414	78.5022	-0.00538	77.3745	0.02333	77.3745	0.02029	77.3745	-0.00514	77.3745
0.02095	78.5022	-0.00443	78.5022	0.01781	78.5022	-0.00414	78.5022	-0.00538	77.3745	0.02333	77.3745	0.02029	77.3745	-0.00514	77.3745
0.02095	78.5022	-0.00443	78.5022	0.01781	78.5022	-0.00414	78.5022	-0.00538	77.3745	0.02333	77.3745	0.02029	77.3745	-0.00514	77.3745
0.02095	78.5022	-0.00443	78.5022	0.01781	78.5022	-0.00414	78.5022	-0.00538	77.3745	0.02333	77.3745	0.02029	77.3745	-0.00514	77.3745
0.02095	78.5022	-0.00443	78.5022	0.01781	78.5022	-0.00414	78.5022	-0.00538	77.3745	0.02333	77.3745	0.02029	77.3745	-0.00519	77.3745
0.02095	78.5022	-0.00443	78.5022	0.01781	78.5022	-0.00414	78.5022	-0.00576	79.1495	0.02471	79.1495	0.02114	79.1495	-0.00557	79.1495
0.02095	78.5022	-0.00443	78.5022	0.01781	78.5022	-0.00414	78.5022	-0.00595	83.0525	0.026	83.0525	0.02252	83.0525	-0.00581	83.0525
0.02095	78.5022	-0.00443	78.5022	0.01781	78.5022	-0.00414	78.5022	-0.00633	87.3871	0.02762	87.3871	0.02395	87.3871	-0.00595	87.3871
0.02095	78.5022	-0.00443	78.5022	0.01781	78.5022	-0.00414	78.5022	-0.00686	93.9673	0.02986	93.9673	0.02595	93.9673	-0.00638	93.9673
0.02095	78.5022	-0.00443	78.5022	0.01781	78.5022	-0.00414	78.5022	-0.00719	98.7039	0.03162	98.7039	0.02738	98.7039	-0.00671	98.7039
0.02095	78.5022	-0.00443	78.5022	0.01781	78.5022	-0.00414	78.5022	-0.00757	103.195	0.03338	103.195	0.02886	103.195	-0.00695	103.195
0.02095	78.5022	-0.00443	78.5022	0.01781	78.5022	-0.00414	78.5022	-0.00795	108.285	0.0351	108.285	0.03033	108.285	-0.00724	108.285
0.02095	78.5022	-0.00443	78.5022	0.01781	78.5022	-0.00414	78.5022	-0.00829	113.002	0.03695	113.002	0.03186	113.002	-0.00748	113.002
0.02095	78.5022	-0.00443	78.5022	0.01781	78.5022	-0.00414	78.5022	-0.00852	117.454	0.03786	117.454	0.03271	117.454	-0.00762	117.454
0.02095	78.5022	-0.00443	78.5022	0.01781	78.5022	-0.00414	78.5022	-0.00852	117.454	0.03786	117.454	0.03271	117.454	-0.00762	117.454
0.02095	78.5022	-0.00443	78.5022	0.01781	78.5022	-0.00414	78.5022	-0.00852	117.454	0.03786	117.454	0.03271	117.454	-0.00762	117.454
0.02095	78.5022	-0.00443	78.5022	0.01781	78.5022	-0.00414	78.5022	-0.00852	117.454	0.03786	117.454	0.03271	117.454	-0.00762	117.454
0.02095	78.5022	-0.00443	78.5022	0.01781	78.5022	-0.00414	78.5022	-0.00852	117.454	0.03786	117.454	0.03271	117.454	-0.00762	117.454
0.02095	78.5022	-0.00443	78.5022	0.01781	78.5022	-0.00414	78.5022	-0.00852	117.454	0.03786	117.454	0.03271	117.454	-0.00762	117.454
0.02095	78.5022	-0.00443	78.5022	0.01781	78.5022	-0.00414	78.5022	-0.00852	117.454	0.03786	117.454	0.03271	117.454	-0.00762	117.454
0.02095	78.5022	-0.00443	78.5022	0.01781	78.5022	-0.00414	78.5022	-0.00852	117.454	0.03786	117.454	0.03271	117.454	-0.00762	117.454
0.02095	78.5022	-0.00443	78.5022	0.01781	78.5022	-0.00414	78.5022	-0.00852	117.454	0.03786	117.454	0.03271	117.454	-0.00762	117.454
0.02095	78.5022	-0.00443	78.5022	0.01781	78.5022	-0.00414	78.5022	-0.00852	117.454	0.03786	117.454	0.03271	117.454	-0.00762	117.454
0.02095	78.5022	-0.00443	78.5022	0.01781	78.5022	-0.00414	78.5022	-0.00852	117.454	0.03786	117.454	0.03271	117.454	-0.00762	117.454
0.02095	78.5022	-0.00443	78.5022	0.01781	78.5022	-0.00414	78.5022	-0.00852	117.454	0.03786	117.454	0.03271	117.454	-0.00762	117.454
0.02095	79.1887	-0.00462	79.1887	0.01781	79.1887	-0.00414	79.1887	-0.00852	117.454	0.03786	117.454	0.03271	117.454	-0.00762	117.454
0.02205	83.5134	-0.00471	83.5134	0.01876	83.5134	-0.00414	83.5134	-0.00852	117.454	0.03786	117.454	0.03271	117.454	-0.00762	117.454
0.02462	89.9466	-0.00524	89.9466	0.02095	89.9466	-0.00448	89.9466	-0.00852	117.454	0.03786	117.454	0.03271	117.454	-0.00762	117.454
0.0259	94.2027	-0.00548	94.2027	0.02219	94.2027	-0.00467	94.2027	-0.00852	117.454	0.03786	117.454	0.03271	117.454	-0.00762	117.454
0.02757	99.1648	-0.00581	99.1648	0.02352	99.1648	-0.00486	99.1648	-0.00852	117.454	0.03786	117.454	0.03271	117.454	-0.00762	117.454
0.02924	104.47	-0.00614	104.47	0.02486	104.47	-0.0051	104.47	-0.00852	117.454	0.03786	117.454	0.03271	117.454	-0.00762	117.454
0.03057	108.697	-0.00638	108.697	0.0261	108.697	-0.00519	108.697	-0.00852	117.454	0.03786	117.454	0.03271	117.454	-0.00762	117.454
0.03238	113.924	-0.00681	113.924	0.02752	113.924	-0.00538	113.924	-0.00852	117.454	0.03786	117.454	0.03271	117.454	-0.00762	117.454
0.03348	118.474	-0.0071	118.474	0.02848	118.474	-0.00543	118.474	-0.00852	117.454	0.03786	117.454	0.03271	117.454	-0.00762	117.454
0.03348	118.474	-0.0071	118.474	0.02848	118.474	-0.00543	118.474	-0.00852	117.454	0.03786	117.454	0.03271	117.454	-0.00762	117.454
0.03348	118.474	-0.0071	118.474	0.02848	118.474	-0.00543	118.474	-0.00852	117.454	0.03786	117.454	0.03271	117.454	-0.00762	117.454
0.03348	118.474	-0.0071	118.474	0.02848	118.474	-0.00543	118.474	-0.00852	117.454	0.03786	117.454	0.03271	117.454	-0.00762	117.454
0.03348	118.474	-0.0071	118.474	0.02848	118.474	-0.00543	118.474	-0.00852	117.454	0.03786	117.454	0.03271	117.454	-0.00762	117.454
0.03348	118.474	-0.0071	118.474	0.02848	118.474	-0.00543	118.474	-0.00852	117.454	0.03786	117.454	0.03271	117.454	-0.00762	117.454
0.03348	118.474	-0.0071	118.474	0.02848	118.474	-0.00543	118.474	-0.00852	117.454	0.03786	117.454	0.03271	117.454	-0.00762	117.454
0.03348	118.474	-0.0071	118.474	0.02848	118.474	-0.00543	118.474	-0.00852	117.454	0.03786	117.454	0.03271	117.454	-0.00762	117.454
0.03348	118.474	-0.0071	118.474	0.02848	118.474	-0.00543	118.474	-0.00852	117.454	0.03786	117.454	0.03271	117.454	-0.00762	117.454
0.03348	118.474	-0.0071	118.474	0.02848	118.474	-0.00543	118.474	-0.00852	117.454	0.03786	117.454	0.03271	117.454	-0.00762	117.454
0.03348	118.474	-0.0071	118.474	0.02848	118.474	-0.00543	118.474	-0.00852	117.454	0.03786	117.454	0.03271	117.454	-0.00762	117.454
0.03348	118.474	-0.0071	118.474	0.02848	118.474	-0.00543	118.474	-0.00852	117.454	0.03786	117.454	0.03271	117.454	-0.00762	117.454
0.03348	118.474	-0.0071	118.474	0.02848	118.474	-0.00543	118.474	-0.00867	117.317	0.038	117.317	0.03271	117.317	-0.00762	117.317
0.03348	118.474	-0.0071	118.474	0.02848	118.474	-0.00543	118.474	-0.00867	117.454	0.038	117.454	0.03271	117.454	-0.00762	117.454
0.03348	118.474	-0.0071	118.474	0.02848	118.474	-0.00543	118.474	-0.00914	122.367	0.04067	122.367	0.03476	122.367	-0.00795	122.367
0.03348	118.474	-0.0071	118.474	0.02848	118.474	-0.00543	118.474	-0.00957	127.849	0.04281	127.849	0.03657	127.849	-0.00814	127.849
0.03348	118.474	-0.0071	118.474	0.02848	118.474	-0.00543	118.474	-0.00981	133.576	0.04457	133.576	0.0381	133.576	-0.00843	133.576
0.03348	118.474	-0.0071	118.474	0.02848	118.474	-0.00543	118.474			0.04614	137.244	0.03929	137.244	-0.00857	137.244
0.03348	118.474	-0.0071	118.474	0.02848	118.474	-0.00543	118.474			0.04776	140.559	0.04048	140.559	-0.00871	140.559
0.03348	118.474	-0.0071	118.474	0.02848	118.474	-0.00543	118.474			0.05062	147.08	0.04262	147.08	-0.009	147.08
0.03348	118.474	-0.0071	118.474	0.02848	118.474	-0.00543	118.474
0.03348	118.474	-0.0071	118.474	0.02848	118.474	-0.00543	118.474
0.03348	118.474	-0.0071	118.474	0.02848	118.474	-0.00543	118.474
0.03348	118.474	-0.0071	118.474	0.02848	118.474	-0.00543	118.474
0.03348	118.474	-0.0071	118.474	0.02848	118.474	-0.00543	118.474
0.03348	118.474	-0.0071	118.474	0.02848	118.474	-0.00543	118.474
0.03348	118.474	-0.0071	118.474	0.02848	118.474	-0.00543	118.474
0.03348	118.474	-0.0071	118.474	0.02848	118.474	-0.00543	118.474
0.03348	118.474	-0.0071	118.474	0.02848	118.474	-0.00543	118.474
0.03348	118.474	-0.0071	118.474	0.02848	118.474	-0.00543	118.474
0.03348	118.474	-0.0071	118.474	0.02848	118.474	-0.00543	118.474
0.03348	118.474	-0.0071	118.474	0.02848	118.474	-0.00543	118.474
0.03348	118.474	-0.0071	118.474	0.02848	118.474	-0.00543	118.474
0.03348	118.474	-0.0071	118.474	0.02848	118.474	-0.00543	118.474
0.03348	118.474	-0.0071	118.474	0.02848	118.474	-0.00543	118.474
0.03348	118.474	-0.0071	118.474	0.02848	118.474	-0.00543	118.474
0.03348	118.474	-0.0071	118.474	0.02848	118.474	-0.00543	118.474
0.03348	118.474	-0.0071	118.474	0.02848	118.474	-0.00543	118.474
0.03348	118.474	-0.0071	118.474	0.02848	118.474	-0.00543	118.474
0.03348	118.474	-0.0071	118.474	0.02848	118.474	-0.00543	118.474
0.03348	118.474	-0.0071	118.474	0.02848	118.474	-0.00543	118.474
0.03357	118.504	-0.00714	118.504	0.02848	118.504	-0.00543	118.504
0.0359	123.368	-0.00762	123.368	0.0301	123.368	-0.00548	123.368
0.03743	127.938	-0.0079	127.938	0.03152	127.938	-0.00562	127.938
0.03924	132.88	-0.00824	132.88	0.03314	132.88	-0.00581	132.88
0.04119	138.097	-0.00867	138.097	0.03486	138.097	-0.00595	138.097
0.043	142.991	-0.009	142.991	0.03676	142.991	-0.00605	142.991
0.04486	147.541	-0.00933	147.541	0.03886	147.541	-0.00614	147.541
0.04576	149.502	-0.00952	149.502	0.04	149.502	-0.00614	149.502
0.04586	149.787	-0.00952	149.787	0.0401	149.787	-0.00614	149.787
						0.066	147.9
		19.544	200.5
		19.649	200.1
		19.707	200.2
		19.761	200.1
		19.787	199.8
		19.802	198.6
		19.812	198.3
		19.818	198.1
		19.821	197.7
		19.821	196
		19.818	195.4
		19.813	192.4
		19.805	190.5
		19.794	187.5
		19.787	185.1
		19.778	182.5
		19.767	179.4
		19.757	176.5
		19.744	173.3
		19.731	169.9
		19.717	165.9
		19.7	161.8
		19.684	156.5
