# Supplementary material for: Research on the anti-pull performance of a novel small-diameter steel tube-stud grouting connector
Source: PLoS One. 2026 Jul 22;21(7):e0353244. doi: 10.1371/journal.pone.0353244 (PMC13390846; doi:10.1371/journal.pone.0353244)
Supplement: S1 File — (ZIP) [file pone.0353244.s001.zip › data/Fig. 23.xlsx]

## Sheet: Fig. 23
C1		C3		D1		D2
deformation	Load	deformation	Load	deformation	Load	deformation	Load
0.000289855	0.01961	0	0.13729	-4.83092e-05	0.0049	9.66184e-05	0.08336
0.00821	12.3858	0.02034	34.0683	4.83092e-05	-0.30891	0.00406	10.091
0.01039	14.5236	0.02184	39.1285	0.00459	9.67426	0.0057	14.5384
0.01203	19.3142	0.02362	44.0711	0.00671	14.8914	0.00797	19.5545
0.013	21.305	0.02522	48.8567	0.0086	19.3975	0.00966	24.3548
0.01372	23.7615	0.02681	53.7012	0.01072	24.3891	0.0114	29.0277
0.01483	26.4044	0.02865	58.5702	0.01271	29.1601	0.01266	32.0187
0.0158	28.5815	0.03092	63.1254	0.01488	34.3331	0.01367	34.1124
0.01614	31.1852	0.03208	67.9895	0.0171	38.8834	0.01531	38.9079
0.01643	33.7692	0.03295	73.0399	0.01773	39.2217	0.01744	44.2133
0.01763	36.3042	0.03551	77.5951	0.02014	44.1741	0.01976	48.9597
0.01845	38.849	0.03894	82.4004	0.02213	48.6557	0.02193	53.8385
0.01865	40.7908	0.04208	87.2939	0.02459	53.7895	0.02444	58.7762
0.01976	43.6984	0.04522	91.8099	0.02681	58.8497	0.02556	61.3798
0.02111	45.8069	0.04773	92.717	0.02937	63.6648	0.02754	63.7187
0.02266	48.2095	0.05082	97.1594	0.03164	68.4504	0.02966	68.725
0.02464	50.7592	0.05324	101.058	0.03444	73.2949	0.03188	73.3783
0.02686	53.1766	0.05425	102.264	0.03749	79.0024	0.03401	77.958
0.02754	56.0107	0.05536	104.063	0.04072	83.5919	0.03623	83.2094
0.02908	58.8105	0.05647	105.211	0.043	88.4805	0.03855	88.2059
0.0299	60.409	0.05749	106.853	0.0458	93.4231	0.04082	92.972
0.03121	61.37	0.05841	107.981	0.04855	98.1597	0.04275	97.6497
0.03203	63.7236	0.05928	108.869	0.05101	103.127	0.04473	98.3803
0.03251	65.5918	0.06048	109.633	0.05377	107.79	0.0444	102.656
0.03425	67.8718	0.0613	110.212	0.05691	112.875	0.04362	108.128
0.03517	70.2107	0.06246	110.688	0.05928	117.793	0.04536	113.174
0.03671	72.9566	0.06372	111.482	0.06159	122.524	0.04734	118.043
0.03734	75.2513	0.06502	111.963	0.06193	127.771	0.05	122.863
0.03618	78.2178	0.06681	112.448	0.06391	132.36	0.05164	127.045
0.03725	80.2772	0.06942	112.659	0.06662	137.45	0.05415	132.017
0.03879	82.827	0.07222	113.11	0.06783	137.97	0.05734	137.901
0.03995	84.8373	0.07488	113.453	0.06797	139.951	0.06034	142.961
0.04193	87.7989	0.07778	113.693	0.06903	140.691	0.06338	147.953
0.04348	90.079	0.08092	113.988	0.06957	141.745	0.06691	149.468
0.04531	92.1874	0.08449	114.272	0.07014	143.055	0.06734	149.365
0.05024	97.1153	0.08874	114.659	0.07087	143.903	0.06787	150.218
0.05401	102.077	0.09435	114.949	0.07135	144.653	0.06841	150.674
0.05874	106.79	0.10082	115.424	0.07179	145.256	0.06879	150.669
0.06382	112.301	0.10932	115.87	0.07227	145.771	0.06894	150.473
0.06797	114.355	0.12029	115.581	0.07222	145.8	0.06995	151.17
0.07087	119.489	0.13329	116.057	0.07242	145.384	0.06995	151.17
0.15179	121.058	0.14367	116.268	0.07237	145.683	0.07058	151.812
0.16092	121.549	0.15401	117.665	0.07266	145.344	0.07111	151.782
0.16483	122.191	0.17314	118.327	0.07246	145.276	0.07135	151.498
0.16812	122.637	0.17459	118.96	0.0729	145.462	0.07174	151.88
0.17068	122.617	0.17478	118.607	0.07333	146.055	0.07193	151.699
0.17271	122.676	0.18251	122.863	0.07348	146.315	0.07246	152.155
0.17758	123.02	0.20198	124.755	0.07367	146.188	0.07285	152.552
0.17923	123.294	0.22792	126.266	0.07406	146.472	0.07353	152.547
0.1844	123.794	0.26816	127.947	0.07406	145.992	0.07464	153.709
0.19	124.054	0.30807	128.962	0.07464	146.531	0.07918	155.386
0.19512	124.76	0.35193	130.463	0.07454	146.301	0.08575	156.48
0.20087	124.917			0.07493	146.595	0.09048	158.873
0.20493	125.221			0.07541	146.418	0.09396	160.824
0.21208	125.28			0.07585	147.085	0.09599	161.447
0.21986	125.819			0.07609	147.919	0.09787	162.408
0.23614	126.663			0.07671	147.894	0.09981	163.055
0.25314	127.418			0.07797	149.841	0.10213	163.722
0.27826	128.173			0.0814	151.508	0.107	164.418
0.32145	129.727			0.09135	152.459	0.10976	165.639
				0.1	154.268	0.11145	166.095
				0.10377	156.053	0.11338	166.581
				0.10628	157.563	0.11469	167.39
				0.1085	159.049	0.11749	168.616
				0.11058	160.819	0.11952	168.473
				0.11386	163.433	0.1213	169.434
				0.1157	164.614	0.1228	170.121
				0.11874	167.105	0.12415	170.263
				0.12005	168.282	0.12604	171.915
4.14	176.1	5.365	179.1	6.523	188.3	2.221	166
4.395	177.8	5.593	180.7	6.903	191.3	2.289	166.5
4.704	180.5	5.853	182.4	7.362	192	2.357	167.3
5.154	182.9	6.076	182.3	7.74	193.5	2.425	168.1
5.55	184.9	6.431	184.1	8.111	195.1	2.495	169.1
5.902	186.5	6.757	185.8	8.446	195.3	2.811	171.5
6.356	187.3	7.219	187.7	8.802	196.7	3.118	174.7
6.661	187.7	7.588	188.2	9.289	197.8	3.404	176.6
7.073	189.5	8.027	189.6	9.679	198.6	3.696	179.9
7.302	190.5	8.403	191.2	10.051	199.6	3.995	182.1
7.811	192	8.724	191.9	10.258	199.9	4.268	184.1
8.157	192.8	9.04	192.5	10.506	201.4	4.639	186.2
8.591	194	9.419	193.3	10.908	201.4	5.045	189.1
9.04	194.4	9.755	193.9	11.231	201.2	5.552	191.7
9.352	195.3	10.025	194.8	11.662	201.9	5.904	192.8
9.817	196.2	10.025	194.8	12.127	202.7	6.254	194.6
10.104	196.8	10.025	194.8	12.692	203.6	6.588	196
10.284	196.4	10.543	195.4	12.967	203.7	7.057	197.1
10.522	196.9	11.016	196.1	13.313	203.4	7.322	197.9
10.911	197.1	11.326	195.9	13.585	203.9	7.691	199.2
11.23	197.9	11.718	196.3	13.871	204.5	8.032	199.4
11.569	198.4	12.049	197	14.081	203.3	8.462	201
11.829	198.8	12.447	196.8	14.343	203.9	8.592	200.6
12.021	198.6	12.819	197.3	14.544	204.1	8.838	201.4
12.296	198	13.135	198.2	14.819	204	9.033	202.5
12.55	199	13.438	198	14.946	204	9.236	202
12.776	198.8	13.81	198.7	15.198	204.1	9.521	203.4
13.102	199.6	14.061	198.8	15.342	203.1	9.827	204.2
13.317	199.2	14.34	198.4	15.414	203.3	10.129	204.6
13.678	200	14.58	198.5	15.417	202.9	10.433	205
13.968	199	14.734	199.1	15.416	201.1	11.04	204.4
14.238	199.6	15.04	199.3	15.411	200.7	11.469	205.4
14.471	200	15.241	199	15.403	199.1	12.002	206.4
14.816	200.1	15.465	199.2	15.39	195.9	12.509	207.1
15.135	200.8	15.561	200.2	15.373	192.2	13.062	206.2
15.442	200.1	15.701	198.8	15.354	188.6	13.499	207.2
15.76	200.9	16.03	199.3	15.335	183.7	13.968	207.6
16.088	200.6	16.235	199.7	15.311	178.1	14.532	207.7
16.405	200.7	16.367	199.9	15.285	172.3	14.951	207.4
16.522	198.7	16.545	199.7	15.253	165.4	14.993	207.6
16.527	197.7	16.765	199.8	15.216	156.9	15.047	206.2
16.526	196.1	16.957	199.8			15.064	205.6
16.52	193.8	17.129	200.3			15.063	203
16.508	190.4	17.377	199.8			15.051	198.6
16.498	187.4	18.016	199.9			15.034	193.2
16.484	183.5	18.363	199.9			15.014	186.9
16.466	177.4	18.643	199.7			14.969	174.3
16.449	173	18.906	200			14.919	159.1
16.431	167.3	19.057	199.8
16.411	161.5	19.302	200.6
16.387	154.2	19.484	199.9
		19.544	200.5
		19.649	200.1
		19.707	200.2
		19.761	200.1
		19.787	199.8
		19.802	198.6
		19.812	198.3
		19.818	198.1
		19.821	197.7
		19.821	196
		19.818	195.4
		19.813	192.4
		19.805	190.5
		19.794	187.5
		19.787	185.1
		19.778	182.5
		19.767	179.4
		19.757	176.5
		19.744	173.3
		19.731	169.9
		19.717	165.9
		19.7	161.8
		19.684	156.5
