# Supplementary material for: Research on the anti-pull performance of a novel small-diameter steel tube-stud grouting connector
Source: PLoS One. 2026 Jul 22;21(7):e0353244. doi: 10.1371/journal.pone.0353244 (PMC13390846; doi:10.1371/journal.pone.0353244)
Supplement: S1 File — (ZIP) [file pone.0353244.s001.zip › data/Figs. 30-33.xlsx]

## Sheet: Fig. 30
C1		C3		D1		D2
deformation	Load	deformation	Load	deformation	Load	deformation	Load
0	0	0	0	0	0	0	-0.1471
0	12.4	0	0	0	0.0049	0	-0.16671
0	14.5	0	0.1	0	-0.30891	0.03	9.92433
0.1	19.3	0	0	0.0275	9.67426	0.0425	14.8963
0.1	21.3	0	9.5	0.04	14.8914	0.0575	19.5299
0.1	23.8	0	9.5	0.0575	19.3975	0.0725	24.4529
0.1	26.4	0	9.7	0.07	24.3891	0.09	29.4101
0.1	28.6	0	14.6	0.0825	29.1601	0.105	34.5292
0.1	31.2	0	19.3	0.095	34.3331	0.1175	38.9275
0.1	28.9	0.1	23.9	0.1075	38.8834	0.11	33.9702
0.1	26.5	0.1	29.1	0.1025	33.9212	0.1025	29.1454
0.1	24.4	0.1	31.2	0.0925	29.1061	0.0925	24.4529
0.1	21.4	0.1	29	0.08	24.09	0.08	19.5398
0.1	19.5	0.1	26.9	0.07	19.3828	0.0625	14.7394
0.1	16.9	0.1	24.4	0.055	14.3962	0.05	9.81155
0.1	14.5	0.1	21.7	0.045	9.69878	0.0625	14.7737
0	12	0.1	19.6	0.055	14.6462	0.0725	19.5888
0	9.9	0.1	17.1	0.0675	19.5447	0.0725	19.6672
0	12.1	0.1	15	0.0775	24.3205	0.0825	24.6784
0.1	14.6	0.1	12	0.0875	29.4396	0.095	29.1748
0.1	16.6	0	10	0.0975	34.2301	0.105	34.2792
0.1	19.3	0.1	15	0.1125	39.2217	0.115	39.5404
0.1	21.7	0.1	19.5	0.1275	44.1741	0.125	44.0858
0.1	24.9	0.1	24.7	0.1375	48.6557	0.1425	48.6508
0.1	26.7	0.1	29.5	0.15	53.7895	0.1575	53.7306
0.1	29	0.1	33.9	0.1675	58.8497	0.1675	58.531
0.1	31.4	0.1	38.9	0.1825	63.6648	0.1825	63.6942
0.1	33.8	0.1	43.6	0.195	68.4504	0.1975	68.5436
0.1	36.3	0.2	48	0.21	73.2949	0.21	73.5058
0.1	38.8	0.2	53.3	0.225	79.0024	0.2325	78.4483
0.1	40.8	0.2	58.4	0.215	73.1625	0.225	73.4273
0.1	43.7	0.2	60.9	0.205	68.4553	0.215	68.4847
0.2	45.8	0.2	58	0.1925	63.5128	0.2025	63.4834
0.2	48.2	0.2	56.3	0.1825	58.6683	0.1875	58.4672
0.2	50.8	0.2	53.8	0.17	53.9072	0.1775	53.7355
0.2	53.2	0.2	51	0.16	48.7538	0.1625	48.7439
0.2	56	0.2	48.6	0.1475	43.9828	0.1525	44.0368
0.2	58.8	0.2	46.5	0.135	38.9667	0.14	38.8392
0.2	60.4	0.2	44	0.1275	34.4851	0.125	34.2105
0.2	58.1	0.2	41.6	0.115	29.2778	0.115	29.0767
0.2	55.9	0.1	38.8	0.1025	24.6098	0.1025	24.6
0.2	53.5	0.1	36.6	0.09	19.8683	0.0875	19.7359
0.2	50.6	0.1	34	0.0775	14.6806	0.07	14.8669
0.2	48.7	0.1	31.5	0.0625	9.94885	0.0525	9.78213
0.2	46.3	0.1	29.2	0.075	14.7982	0.07	14.5972
0.2	43.8	0.1	27	0.0875	19.7212	0.085	19.5299
0.2	41	0.1	24.5	0.0975	24.4774	0.0975	24.4872
0.1	38.8	0.1	21.8	0.105	29.3121	0.1075	29.7093
0.1	34.2	0.1	20	0.1175	34.3478	0.1175	34.3576
0.1	31.6	0.1	18	0.1325	39.3933	0.13	39.3051
0.1	29	0.1	15.2	0.145	44.1544	0.14	44.1593
0.1	26.7	0.1	12.4	0.155	48.8469	0.155	49.401
0.1	24.6	0.1	10.1	0.1675	53.917	0.155	49.9502
0.1	22	0.1	14.9	0.1775	58.8595	0.1675	53.9856
0.1	19.4	0.1	19.4	0.1925	63.655	0.18	59.0017
0.1	17.1	0.1	24.7	0.205	68.676	0.1925	63.6157
0.1	14.9	0.1	29.4	0.2175	73.6136	0.2025	68.5779
0.1	12.3	0.1	34.1	0.2275	78.5071	0.2175	73.9078
0.1	9.8	0.1	39.1	0.245	83.5919	0.2275	78.5611
0.1	7.6	0.2	44.1	0.2575	88.4805	0.24	83.4595
0.1	9.7	0.2	48.9	0.275	93.4231	0.2575	88.3873
0.1	12.2	0.2	53.7	0.285	98.1597	0.275	93.2563
0.1	15.3	0.2	58.6	0.3025	103.127	0.295	98.2332
0.1	16.9	0.2	63.1	0.3175	107.79	0.3125	103.132
0.1	19.4	0.2	68	0.335	112.875	0.33	108.094
0.1	21.8	0.3	73	0.3475	117.793	0.3525	112.776
0.1	24.2	0.3	77.6	0.3425	112.438	0.37	117.513
0.1	26.7	0.3	82.4	0.3325	107.76	0.365	112.688
0.1	29.2	0.4	87.3	0.3175	102.72	0.3525	108.113
0.1	31.7	0.4	91.8	0.3075	98.0763	0.3375	103.068
0.1	33.9	0.4	88	0.2975	93.0602	0.3275	97.9978
0.1	36.2	0.4	83.2	0.285	88.0931	0.3125	92.8592
0.1	39	0.3	78.3	0.2725	83.1359	0.2975	88.152
0.1	41.3	0.3	73.1	0.26	78.2326	0.2875	83.533
0.2	44	0.3	68.5	0.2375	68.4749	0.2725	78.2963
0.2	46.2	0.3	63.8	0.23	63.7236	0.26	73.2361
0.2	48.5	0.2	58.1	0.215	58.5849	0.2475	68.5828
0.2	51.4	0.2	53.9	0.205	53.8434	0.235	63.6255
0.2	53.2	0.2	48.7	0.1925	48.9793	0.2225	58.6389
0.2	56	0.2	44.2	0.1775	44.1005	0.2075	53.6963
0.2	58.6	0.2	39.2	0.1675	39.3835	0.1925	48.7979
0.2	61.4	0.2	34.4	0.155	34.4262	0.1775	43.8651
0.2	63.7	0.2	30.4	0.145	29.4445	0.165	39.0501
0.2	65.6	0.1	24.9	0.13	24.7667	0.15	34.2792
0.2	67.9	0.1	20.8	0.1175	19.4613	0.135	29.6455
0.2	70.2	0.1	15.1	0.105	14.7492	0.12	24.5558
0.3	73	0.1	10.1	0.0875	9.86059	0.1025	19.5447
0.3	75.3	0.1	19.2	0.1	14.6855	0.085	14.6168
0.3	78.2	0.1	28.8	0.11	19.5839	0.0675	9.95375
0.3	80.3	0.2	34	0.12	24.7128	0.08	14.7884
0.3	82.8	0.2	39.2	0.135	29.3905	0.0925	19.5496
0.3	84.8	0.2	44	0.1425	34.2889	0.105	24.6539
0.3	87.8	0.2	48.5	0.1575	39.4325	0.12	29.1699
0.3	90.1	0.2	53.6	0.1675	43.9044	0.1325	34.7106
0.4	92.2	0.2	58.7	0.18	48.891	0.145	39.1776
0.3	87.9	0.3	63.8	0.1925	53.8336	0.1575	44.3261
0.3	85.4	0.3	68.8	0.205	58.6045	0.17	48.8616
0.3	79.9	0.3	73.3	0.22	63.5765	0.1825	53.9219
0.3	74.8	0.3	78.3	0.23	68.573	0.1975	59.09
0.3	69.1	0.4	83.2	0.2425	73.5548	0.2125	63.6893
0.3	63.7	0.4	87.8	0.255	78.664	0.225	68.6269
0.3	58.1	0.4	92.7	0.27	83.4399	0.2425	73.5205
0.2	52.4	0.4	97.2	0.2775	88.1863	0.255	78.7817
0.2	48.3	0.5	101.1	0.29	93.3005	0.2725	83.4595
0.2	43.9	0.5	102.3	0.3025	98.0322	0.285	88.3481
0.2	38.4	0.5	104.1	0.315	103.269	0.3	93.173
0.2	33.8	0.5	105.2	0.33	108.059	0.315	98.8363
0.2	29.4	0.5	106.9	0.3425	113.076	0.33	102.98
0.2	24.4	0.5	108	0.3575	117.856	0.3425	107.976
0.1	19.6	0.5	108.9	0.375	122.524	0.355	113.463
0.1	15.1	0.5	109.6	0.3975	127.771	0.3725	117.783
0.1	9.9	0.5	110.2	0.42	132.36	0.3925	122.966
0.1	21.6	0.5	110.7	0.445	137.45	0.4225	128.085
0.2	33.9	0.5	111.5	0.455	137.97	0.4575	132.38
0.2	44.1	0.6	112	0.46	139.951	0.49	137.421
0.2	53.4	0.6	112.4	0.47	140.691	0.505	139.259
0.3	61	0.6	112.7	0.48	141.745	0.5125	140.466
0.3	68.2	0.6	113.1	0.485	143.055	0.52	141.402
0.3	78.3	0.6	113.5	0.4975	143.903	0.5325	142.471
0.3	87.8	0.6	113.7	0.51	144.653	0.54	143.648
0.4	92.7	0.6	114	0.52	145.256	0.555	144.413
0.4	97.1	0.7	114.3	0.5375	145.771	0.565	145.614
0.4	102.1	0.7	114.7	0.5525	145.8	0.5825	146.555
0.4	106.8	0.8	114.9	0.5775	145.384	0.5975	147.688
0.5	112.3	0.8	115.4	0.66	145.683	0.6175	148.502
0.5	114.4	1	115.9	0.7875	145.344	0.64	149.007
1.6	119.5	1.2	115.6	0.95	145.276	0.6625	149.375
4.2	121.1	1.5	116.1	1.14	145.462	0.695	149.836
4.6	121.5	1.8	116.3	1.2775	146.055	0.755	150.213
4.7	122.2	2.1	117.7	1.3925	146.315	0.82	150.321
4.7	122.6	2.9	118.3	1.59	146.188	0.8675	150.959
4.8	122.6	3.4	119	1.8675	146.472	0.9075	151.361
4.8	122.7	4	118.6	1.99	145.992	0.9275	151.635
4.9	123	4.6	122.9	2.0625	146.531	0.9425	151.096
4.9	123.3	4.9	124.8	2.115	146.301	0.96	151.817
5	123.8	5.2	126.3	2.1475	146.595	0.975	151.645
5	124.1	5.4	127.9	2.185	146.418	0.99	152.498
5.1	124.8	5.7	129	2.23	147.085	0.9975	151.812
5.2	124.9	5.8	130.5	2.355	147.919	1.005	152.479
5.2	125.2	6	130.8	2.4175	147.894	1.0125	152.003
5.3	125.3	6.1	131.8	2.505	149.841	1.015	152.307
5.4	125.8	6.3	133	2.7025	151.508	1.0275	152.405
5.5	126.7	6.5	133.2	2.995	152.459	1.04	152.41
5.6	127.4	6.6	134.6	3.255	154.268	1.045	152.238
5.7	128.2	6.8	135.6	3.4575	156.053	1.0575	152.145
5.9	129.7	6.9	136.3	3.6425	157.563	1.0775	152.793
6.6	132.8	7.1	136.8	3.835	159.049	1.095	152.891
6.9	134.9	7.3	137.6	4.0275	160.819	1.1175	152.822
7.2	136.3	7.4	138.4	4.345	163.433	1.1925	153.141
7.5	137.3	7.6	139.2	4.5325	164.614	1.395	153.047
7.9	139.6	7.7	139.5	4.8575	167.105	1.6125	152.694
8.3	141.3	7.9	140.9	5.045	168.282	1.805	152.935
8.6	142.6	8	141.7	5.2375	169.557	1.935	153.008
9	143.8	8.2	142.1	5.56	171.744	2.09	154.401
9.4	145.2	8.4	142.6	5.7525	172.774	2.2825	153.273
9.9	147.2	8.5	143.7	5.95	173.941	2.45	153.111
10.4	147.9	8.7	144.1	6.1525	174.509	2.5475	152.979
11.3	149.8	8.9	144.9	6.6775	176.073	2.6275	153.572
11.9	151	9.1	145.5	6.905	177.01	2.6775	153.685
12.5	152.9	9.3	146.5	7.1125	177.76	2.75	156.161
13.3	154.9	9.6	146.7	7.4625	179.065	2.8775	157.088
14.1	156.7	10.2	147.8	7.825	180.58	3.02	158.27
14.7	157.6	10.6	149.2	8.035	181.168	3.22	158.216
15.3	158.5	11	150.6	8.2475	182.065	3.425	159.613
16	160.7	11.4	151.7	8.4675	182.953	3.56	160.221
16.8	161.8	11.8	152.9	8.6925	183.34	3.6875	161.314
17.4	162.4	12.1	153.1	8.9175	184.036	3.825	163.021
17.9	163	12.4	154.2	9.1575	184.85	3.9775	163.786
18.3	163.3	12.7	154.9	9.3975	185.709	4.11	164.531
19	164.5	13	155.7	9.6325	186.228	4.295	165.566
19.6	165.6	13.4	156.7	9.865	186.611	4.385	166.517
20.2	166.3	13.7	157.6	10.095	187.42	4.48	167.439
21.1	166.7	14	158.6	10.325	188.17	4.58	168.454
21.9	167.7	14.2	158.7	10.5575	188.199	4.6775	168.552
22.4	168.4	14.3	159.4	10.79	188.886	4.775	169.537
22.6	168.5	14.3	159.1	11.0225	189.813	4.8775	170.528
22.6	168.9	14.4	159.5	11.2575	189.871	4.9825	171.003
22.6	168.8	14.4	159.4	11.4975	190.533	5.085	171.862
22.7	167.2	14.4	159.5	11.735	191.112	5.1875	172.131
22.8	167.7	14.5	159.3	11.98	191.627	5.29	172.577
22.9	168.9	14.5	159.9	12.2275	191.936	5.3925	173.151
23	169.4	14.5	159.9	12.6725	192.769	5.495	173.872
23.1	169.7	14.6	159.5	12.935	193	5.5975	174.352
23.3	169.5	14.6	159.9	13.1975	193.147	5.7025	175.637
23.6	169.7	14.6	160.1	13.4625	193.922	5.8025	176.181
23.9	169.7	14.7	159.9	13.7325	193.936	5.9075	176.863
24.3	169.9	14.7	160	14.015	194.633	6.0675	177.216
24.8	170.7	14.8	160	14.3075	195.255	6.175	178.27
25.3	171.3	14.8	160.1	14.6025	195.613	6.3375	178.947
26	171.2	14.8	160.5	14.9025	195.829	6.4475	179.736
27.1	172.3	14.9	160.3	15.22	195.746	6.56	179.864
28.2	172.9	14.9	160.6	15.5275	196.133	6.67	180.746
29.4	173.6	14.9	160.5	16.045	196.947	6.7825	181.227
30.6	174.1	15	160.8	16.36	197.388	6.8925	181.609
31.9	174.7	15	161.5	16.67	197.192	7.0025	181.889
32.7	174.7	15.1	162.2	16.98	197.8	7.1225	182.467
33.9	174.6	15.3	162.2	17.2975	197.952	7.2425	182.521
35.7	174.9	15.5	162.6	17.625	198.065	7.365	183.404
37.9	175.7	15.8	163.3	17.96	198.33	7.4875	184.39
39.3	175.7	16.1	164	18.3175	198.619	7.61	184.586
40.9	172.1	16.5	164.5	18.725	198.668	7.7375	185.243
40.9	172.7	16.8	165.3	19.165	199.168	7.8625	185.282
41.8	172.9	17.1	165.5	19.605	199.649	7.9875	185.463
42.1	172.8	17.5	166.1	20.0575	199.467	8.11	186.027
42.5	172.4	17.8	166.2	20.5075	199.526	8.26	187.194
43	172	18.3	166.9	20.93	200.021	8.415	187.008
43.3	172	18.7	167.5	21.3425	200.056	8.5725	187.993
43.7	171.9	19.1	168.1	21.7325	199.374	8.73	188.685
44.1	172	19.6	169.2	22.065	199.296	8.9	189.396
44.5	170.9	20.2	169.3	22.3925	199.658	9.0825	189.347
45	170.2	20.9	170.1	22.68	199.354	9.2625	189.636
45.4	168.9	21.5	170.6	22.9025	200.051	9.4525	190.21
45.9	167.9	22.2	171.3	23.0175	199.149	9.64	191.48
46.3	167.1	22.9	172.6			9.825	191.931
46.6	166.4	23.6	172.3			10.015	192.088
47	165.1	24.3	172.8			10.2025	192.21
47.6	163	25	173.8			10.3925	193.372
47.9	161.8	25.6	174.2			10.5825	193.098
48.3	160.2	35.6	166.7			10.775	193.152
48.8	157.6	35.6	162.7			10.9875	193.833
49.2	155.8	35.6	157.8			11.1925	194.27
49.5	154.3	35.6	152.3			11.415	195.201
49.7	149.7	35.6	147.7			11.6525	195.986
		35.6	141.8			11.8925	195.456
		35.6	137.2			12.145	197.05
		35.6	132.6			12.4125	197.226
		35.6	127.6			12.69	197.648
		35.6	122.1			12.97	197.521
						13.26	198.732
						13.535	198.413
						13.8275	198.854
						14.1425	199.747
						14.45	200.129
						14.7475	200.634
						15.035	200.433
						15.3175	200.796
						15.605	201.326
						15.91	201.527
						16.24	201.517
						16.58	202.551
						16.915	202.659
						17.2275	202.164
						17.5125	202.944
						17.835	202.89
						18.1525	203.571
						18.47	203.723
						18.8025	203.385
						19.125	203.797
						19.445	204.356
						19.7775	204.66
						20.065	203.939
						20.155	204.336
						20.155	204.763
						20.1925	204.287
						20.4325	204.787
						20.495	205.042
						20.785	205.145
						21.135	205.057
						21.36	204.395
						21.6075	205.023
						22.06	204.876
						22.5325	204.449
						22.905	202.772
						22.755	198.81
						22.185	194.333
						21.935	188.901
						21.5325	184.728
						21.52	180.874
						21.5025	178.015
						21.495	174.867
						21.495	172.337
						21.49	171.204
						21.4875	170.596
						21.4825	171.195
						21.4625	169.944
						21.425	169.434
						21.3325	168.924
						21.3075	168.64
						21.2675	168.483
						21.215	167.87
						21.1875	166.017
						21.1475	161.976
						21.115	157.156

## Sheet: Fig. 31
A1		A3		B1		B3
deformation	Load	deformation	Load	deformation	Load	deformation	Load
-0.003	0.3	-0.002	-0.4	0	0	0.001	0.1
0	0.5	0	-0.1	0	0	0.031	14.9
-0.002	0.2	0	-0.1	-0.001	0	0.031	14.8
0	0.1	0.005	1.9	-0.001	0	0.044	20
0.023	12.3	0.03	13.7	-0.001	0	0.058	26.8
0.035	18.9	0.065	26.2	-0.001	0.8	0.063	30.3
0.041	21.4	0.077	31	-0.001	0.6	0.074	35.2
0.048	24.9	0.088	35.6	-0.001	0.5	0.081	39.2
0.06	31	0.095	39.7	-0.001	0.5	0.072	34.4
0.069	35.4	0.087	34.7	0	0.6	0.061	28
0.075	39.1	0.078	29	0	0.6	0.054	23.2
0.073	35.6	0.07	24.3	-0.001	-0.3	0.046	18.4
0.069	33.6	0.068	23.6	-0.002	0.1	0.039	14.9
0.061	28.3	0.058	19.2	-0.002	0.2	0.052	21.8
0.055	25.5	0.05	15.1	0.006	5.5	0.059	26
0.048	19.7	0.064	21.9	0.017	11.5	0.067	30.6
0.042	15.5	0.078	29.9	0.025	14.6	0.075	35
0.05	20.3	0.083	32.5	0.036	20.4	0.085	40
0.054	24.5	0.095	39.7	0.045	26.1	0.094	44
0.062	30.2	0.108	44.3	0.052	30.5	0.106	49.8
0.071	35	0.122	50.3	0.057	33.8	0.116	54.2
0.077	39.4	0.132	54.4	0.067	39	0.13	60.4
0.087	44.1	0.142	58.9	0.067	38.3	0.141	64.5
0.099	49.7	0.153	64.1	0.061	34.8	0.152	69.1
0.11	54.8	0.165	68.8	0.051	29	0.163	73.4
0.119	58.8	0.175	73.7	0.043	24.6	0.176	78.5
0.132	65	0.186	78.4	0.043	24.1	0.155	66.5
0.144	69.9	0.17	68.1	0.036	19.9	0.136	55.8
0.156	74.2	0.151	58.3	0.029	15.5	0.119	46.7
0.168	80.1	0.135	48.3	0.023	12.7	0.101	36.5
0.177	85.2	0.117	38.8	0.03	15.4	0.086	27.9
0.169	78.3	0.099	29.5	0.039	21	0.07	19.4
0.152	66.6	0.076	18.5	0.045	25.3	0.061	14.5
0.137	57.5	0.067	15	0.054	30.6	0.071	20.7
0.124	48	0.081	22.3	0.062	35.2	0.084	28.2
0.111	41	0.088	25.9	0.069	39.5	0.087	30.4
0.091	29.9	0.098	30.7	0.08	44.5	0.097	35.7
0.074	19.7	0.104	35	0.09	50.1	0.108	42.4
0.067	15.7	0.113	39.6	0.099	54.4	0.113	44.3
0.072	20	0.123	44.7	0.11	59.4	0.123	50.3
0.078	25.1	0.134	50.8	0.122	64.5	0.132	53.7
0.086	29.6	0.142	54.1	0.132	69.7	0.143	60.5
0.093	34.9	0.15	58.9	0.143	74.3	0.15	64.1
0.101	39.4	0.16	63.8	0.153	78.5	0.161	69.6
0.11	44.2	0.17	69.3	0.147	73.8	0.168	73.2
0.118	48.3	0.18	73.7	0.136	68.7	0.179	78.2
0.126	54	0.189	78.2	0.128	63.8	0.192	83.1
0.134	59.3	0.204	83.2	0.121	59.6	0.206	88.9
0.144	64.7	0.216	88.1	0.112	54.4	0.218	93.4
0.154	70	0.23	93.1	0.103	49.5	0.23	98.4
0.16	73.6	0.246	98.2	0.094	44.4	0.244	103.1
0.169	79.1	0.261	102.8	0.085	39.1	0.257	108.2
0.179	83.4	0.274	107.5	0.078	35.1	0.273	113.4
0.191	88.4	0.292	113.3	0.068	29.6	0.282	117.2
0.204	92.8	0.302	116.5	0.06	25.2	0.258	103.3
0.216	98.4	0.288	106.8	0.051	20.3	0.235	91.3
0.23	103.4	0.252	87.4	0.044	15.8	0.23	87.7
0.241	108.3	0.231	76.7	0.052	20.4	0.21	77.2
0.258	113.5	0.212	67	0.061	25.7	0.192	67
0.269	117.4	0.192	57.8	0.07	30.9	0.175	57.7
0.256	108.5	0.171	47.2	0.077	35.4	0.159	49.6
0.237	96	0.151	38.7	0.086	39.6	0.14	40
0.22	85.9	0.126	28.4	0.094	44.9	0.116	28.1
0.208	78.4	0.104	19.1	0.106	51.2	0.094	18.4
0.191	68.4	0.094	14.7	0.114	56.1	0.085	14.6
0.172	58	0.101	19.2	0.121	59.8	0.094	20
0.155	50	0.113	25	0.133	66.5	0.104	26.2
0.136	39.2	0.121	30	0.138	69.5	0.112	30.8
0.119	29.3	0.129	33.9	0.146	74.1	0.121	35.4
0.099	19.8	0.138	39.5	0.156	79.2	0.129	40.5
0.09	15.6	0.148	44.1	0.167	83.5	0.136	44.3
0.089	15.8	0.162	50.4	0.184	89.9	0.148	50.2
0.089	15.8	0.171	56.2	0.194	94.2	0.157	54.9
0.088	15.8	0.182	59.6	0.209	99.2	0.168	60.2
0.097	20.4	0.191	64.7	0.223	104.5	0.176	64
0.106	26.1	0.204	70.4	0.235	108.7	0.186	69.3
0.113	30.5	0.212	74.1	0.25	113.9	0.196	74
0.121	35.7	0.224	79.3	0.263	118.5	0.208	80.1
0.128	39.6	0.235	84.1	0.251	110.7	0.215	83.7
0.138	45	0.247	89	0.243	107.4	0.227	89
0.146	49.1	0.258	93.7	0.238	103.9	0.238	94.5
0.154	54.2	0.269	98.9	0.209	93.6	0.245	98.4
0.164	59.1	0.281	103.9	0.206	86	0.257	103.8
0.174	64	0.294	109.7	0.201	83.8	0.266	107.9
0.184	69.4	0.306	114.1	0.191	78.6	0.278	113.2
0.194	73.8	0.318	118.3	0.182	74	0.289	117.2
0.204	79.2	0.336	122.3	0.172	69	0.298	120.8
0.212	83.6	0.355	128	0.164	64	0.317	127.2
0.223	89.2	0.377	132.7	0.155	59.5	0.332	132
0.234	94.3	0.401	137.5	0.144	54.4	0.351	138.3
0.245	99.8	0.432	142.4	0.135	49	0.363	141.8
0.253	103.8	0.471	147.3	0.126	44.6	0.386	147.3
0.264	108.6	0.505	149.8	0.116	39.5	0.417	151.8
0.274	112.8	0.527	150.6	0.107	35.1	0.448	154.2
0.287	117.7	0.552	151.2	0.098	29.8	0.45	154.2
0.303	122.8	0.585	151.2	0.089	24.4	0.456	154.3
0.319	127.5	0.643	151.4	0.085	21.8	0.457	154.3
0.339	132.4	0.714	151.7	0.075	15.9	0.461	154.5
0.369	137.1	0.766	151.5	0.084	20.9	0.46	153.8
0.403	142.3	0.818	152.3	0.095	27.4	0.458	152.1
0.466	146.5	0.866	152.5	0.1	30.9	0.456	151.4
0.553	147.1	0.938	152.2	0.109	35.4	0.457	150.9
0.623	147.1	1.045	152.7	0.117	40.2	0.457	150.2
0.686	146.8	1.203	152.6	0.128	46.1	0.458	150.2
0.739	146.7	1.331	152.9	0.137	50.7	0.456	150.1
0.78	147.1	1.511	152.4	0.144	55.4	0.455	149.6
0.817	146.6	1.698	153.4	0.153	60.2	0.455	149.7
0.852	147.2	1.777	153.4	0.163	65.6	0.456	149.3
0.905	146.9	2.021	157.8	0.173	70.6	0.455	149.7
0.968	146.6	2.247	159.4	0.179	74.1	0.454	149.1
1.026	146.8	2.388	159.9	0.189	79.2	0.454	148.6
1.101	146.8	2.503	161	0.199	84.1	0.452	149
1.154	147.3	2.607	162.4	0.208	88.9	0.453	148.8
1.201	147.7	2.713	162.4	0.218	94.4	0.455	148.9
1.305	147.5	2.845	164.1	0.23	100.6	0.453	148.7
1.37	147.2	2.98	165.2	0.237	104.7	0.453	148.6
1.382	147.2	3.096	165.4	0.246	108.6	0.423	133.2
1.389	146.4	3.202	166.2	0.257	113.7	0.401	121.5
1.407	147.9	3.304	167.6	0.268	118.5	0.373	106.8
1.586	151.3	3.455	168.5	0.287	123.4	0.35	95.6
1.808	152.7	3.673	171	0.298	127.9	0.329	85.7
1.98	153.4	3.924	172.2	0.316	132.9	0.308	75.6
2.539	160.8	4.086	173.7	0.336	138.1	0.29	67.2
2.72	161.9	4.393	176.2	0.363	143	0.269	57.3
2.873	163.4	4.996	180.3	0.395	147.5	0.255	50.7
3.115	166.1	5.363	182.9	0.416	149.5	0.224	36.9
3.379	169.2	5.836	185.2	0.42	149.8	0.206	28.1
3.832	173	6.127	186.6	0.434	150.7	0.186	20.2
4.14	176.1	6.523	188.3	0.451	151.2	0.173	14.7
4.395	177.8	6.903	191.3	0.471	151.4
4.704	180.5	7.362	192	0.495	151.6	0.173	15.3
5.154	182.9	7.74	193.5	0.525	151.8	0.181	20.6
5.55	184.9	8.111	195.1	0.535	151.8	0.19	24.7
5.902	186.5	8.446	195.3	0.575	151.8	0.198	29.6
6.356	187.3	8.802	196.7	0.59	151.9	0.208	34.8
6.661	187.7	9.289	197.8	0.636	151.8	0.218	40.6
7.073	189.5	9.679	198.6	0.682	151.8	0.228	45.4
7.302	190.5	10.051	199.6	0.728	151.8	0.236	50.2
7.811	192	10.258	199.9	0.774	151.8	0.247	55
8.157	192.8	10.506	201.4	0.817	151.9	0.255	59.1
8.591	194	10.908	201.4	0.862	151.8	0.266	64.6
9.04	194.4	11.231	201.2	0.909	151.8	0.276	69
9.352	195.3	11.662	201.9	0.956	151.8	0.286	73.3
9.817	196.2	12.127	202.7	0.975	151.9	0.297	79
10.104	196.8	12.692	203.6	1.035	151.8	0.307	83.5
10.284	196.4	12.967	203.7	1.093	151.9	0.32	89.2
10.522	196.9	13.313	203.4	1.159	151.8	0.329	93.6
10.911	197.1	13.585	203.9	1.225	151.8	0.34	98.4
11.23	197.9	13.871	204.5	1.289	151.8	0.349	103
11.569	198.4	14.081	203.3	1.311	151.9	0.359	107.4
11.829	198.8	14.343	203.9	1.365	151.8	0.372	113.3
12.021	198.6	14.544	204.1	1.411	151.9	0.382	117.7
12.296	198	14.819	204	1.451	152	0.394	123.5
12.55	199	14.946	204	1.465	152.1	0.406	128.4
12.776	198.8	15.198	204.1	1.493	152.2	0.417	132.9
13.102	199.6	15.342	203.1	1.513	152.4	0.427	137.2
13.317	199.2	15.414	203.3	1.529	152.4	0.439	142
13.678	200	15.417	202.9	1.532	152.3	0.454	147.5
13.968	199	15.416	201.1	1.545	152.4	0.465	151.7
14.238	199.6	15.411	200.7	1.55	152.4	0.479	154.1
14.471	200	15.403	199.1	1.56	152.3	0.48	154.2
14.816	200.1	15.39	195.9	1.571	152.2	0.483	154.4
15.135	200.8	15.373	192.2	1.585	152.4	0.487	154.4
15.442	200.1	15.354	188.6	1.595	152.6	0.49	154.4
15.76	200.9	15.335	183.7	1.608	152.7	0.494	154.4
16.088	200.6	15.311	178.1	1.621	153	0.497	154.3
16.405	200.7	15.285	172.3	1.642	153.5	0.501	154.3
16.522	198.7	15.253	165.4	1.662	153.6	0.503	154.5
16.527	197.7	15.216	156.9	1.67	153.6	0.507	154.6
16.526	196.1			1.684	153.5	0.51	154.4
16.52	193.8			1.704	153.6	0.512	154.4
16.508	190.4			1.73	153.9	0.516	154.1
16.498	187.4			1.77	154.2	0.519	154.4
16.484	183.5			1.794	154.3	0.525	154.2
16.466	177.4			1.807	154.2	0.529	154.4
16.449	173			1.817	154.1	0.537	154.3
16.431	167.3			1.824	153.6	0.549	154.2
16.411	161.5			1.832	153.9	0.563	154.2
16.387	154.2			1.844	154.3	0.581	153.8
				1.855	154.2	0.601	153.6
				1.859	154.2	0.619	153.7
				1.892	154.8	0.658	153.5
				1.972	156.5	0.671	153.9
				2.077	157.9	0.682	153.8
				2.199	158.8	0.686	153.8
				2.328	159.8	0.695	153.9
				2.443	160.8	0.704	154
				2.541	161.8	0.711	153.9
				2.636	163.1	0.714	154.2
				2.729	164	0.721	154
				2.818	164.9	0.723	154.1
				2.909	166	0.731	154.1
				2.998	167.1	0.734	154.2
				3.09	167.7	0.741	154.1
				3.182	169.1	0.744	154
				3.272	170	0.751	154.3
				3.357	171	0.757	154.2
				3.446	171.7	0.758	153.9
				3.533	172.7	0.764	154.2
				3.62	173.6	0.771	154.1
				3.709	174.4	0.774	154.1
				3.797	175.2	0.781	154.2
				3.883	176	0.789	154.1
				3.968	176.7	0.793	154.1
				4.055	177.5	0.802	154
				4.143	178.1	0.812	154.2
				4.229	178.7	0.815	154
				4.319	179.7	0.835	154.1
				4.412	180.4	0.85	154.1
				4.508	181	0.864	154
				4.617	181.8	0.882	154
				4.81	183.3	0.903	153.9
				5.264	191.4	0.923	154
				5.316	191.9	0.93	153.8
				5.364	192.4	0.962	154
				5.414	193.1	0.969	153.9
				5.462	193.5	0.995	153.9
				5.52	194	1.009	154
				5.571	194.5	1.016	154.3
				5.578	194.9	1.026	154.1
				6.328	195.8	1.029	154.1
				6.381	197.1	1.039	154.1
				6.433	197.4	1.042	154.2
				6.518	197.7	1.049	154
				6.531	197.7	1.051	154.1
				6.572	197.8	1.058	154.1
				6.625	198	1.061	154.2
				6.684	198.2	1.067	154.3
				6.704	198.2	1.069	154.4
				6.763	198.2	1.075	154.3
				6.819	198.2	1.081	154.4
				6.876	198.3	1.083	154.4
				6.942	198.6	1.089	154.4
				7.008	198.8	1.091	154.3
				7.074	199	1.095	154.3
				7.097	199.1	1.097	154.3
				7.159	199.3	1.1	154.3
				7.221	199.3	1.103	154.2
				7.242	199.3	1.106	154.3
				7.304	199.4	1.109	154
				7.326	199.4	1.112	154.3
				7.39	199.5	1.113	154.3
				7.412	199.6	1.115	154.1
				7.476	199.6	1.127	154
				7.541	199.7	1.134	154.2
				7.607	199.8	1.142	154.3
				7.671	199.9	1.151	154.3
				7.737	200.1	1.16	154.4
				7.763	200.2	1.173	154.5
				7.829	200.1	1.178	154.2
				7.897	200.4	1.181	154.2
				7.959	200.6	1.185	154.4
				8.039	200.7	1.197	154.2
				8.134	201.1	1.206	154.2
				8.234	201.4	1.212	154.1
				8.345	201.8	1.223	154.2
				8.462	202.1	1.231	154.3
				8.576	202.1	1.239	154.2
				8.615	202.4	1.25	154.3
				8.728	202.5	1.261	154.2
				8.841	202.6	1.272	154.3
				8.881	202.7	1.287	154.3
				8.993	202.9	1.305	154.5
				9.032	202.8	1.372	155.1
				9.072	202.9	1.396	155
				9.111	203	1.415	155
				9.151	203.2	1.422	155
				9.189	203.2	1.435	155.2
				9.23	203.4	1.441	154.9
				9.269	203.4	1.465	155.9
				9.308	203.4	1.512	156.4
				9.349	203.5	1.532	156.7
				9.39	203.5	1.62	157.2
				9.432	203.6	1.639	157.6
				9.476	203.7	1.705	158.2
				9.52	203.8	1.742	158.6
				9.563	203.7	1.779	158.8
				9.606	203.7	1.814	159.3
				9.648	203.8	1.849	159.5
				9.693	203.8	1.884	159.7
				9.735	203.9	1.919	159.8
				9.779	204	1.976	160.1
				9.822	204	2.009	160.4
				9.866	204	2.04	160.7
				9.908	204.2	2.071	161.2
				9.951	204.2	2.101	161.6
				9.994	204.2	2.137	162
				10.037	204.3	2.183	162.5
				10.079	204.4	2.195	162.4
				10.123	204.5	2.237	163
				10.166	204.5	2.262	163.2
				10.285	204.6	2.289	163.6
				10.327	204.6	2.313	163.8
				10.368	204.7	2.368	164.5
				10.41	204.8	2.411	164.7
				10.528	204.8	2.467	165.6
				10.647	204.9	2.542	166.2
				10.689	204.9	2.648	168
				10.73	205.1	2.671	168
				10.772	205	2.727	168.6
				10.814	205	2.75	169
				10.857	205.1	2.821	169.7
				10.899	205.1	2.891	170.6
				10.94	205.2	2.93	171
				11.06	205.2	2.954	171.2
				11.102	205.3	2.992	171.8
				11.223	205.4	3.03	172.2
				11.341	205.5	3.069	172.7
				11.383	205.4	3.106	173
				11.427	205.6	3.161	173.7
				11.469	205.6	3.232	174.4
				11.512	205.6	3.285	175
				11.555	205.7	3.308	175.1
				11.674	205.8	3.379	175.8
				11.716	205.8	3.418	176.3
				11.843	205.9	3.472	176.8
				11.886	205.9	3.512	177.2
				11.928	206	3.567	177.8
				12.051	206.1	3.622	178.2
				12.198	206.4	3.683	178.6
				12.348	206.4	3.788	180
				12.502	206.4	3.854	180.5
				12.553	206.4	3.947	181.5
				12.698	206.4	4.038	182.2
				12.844	206.5	4.154	183
				12.896	206.4	4.273	184
				12.947	206.4	4.394	184.9
				13.089	206.4	4.485	185.5
				13.14	206.4	4.551	185.8
				13.283	206.4	4.616	186.1
				13.423	206.5	4.733	187.3
				13.474	206.5	4.772	187.4
				13.611	206.6	4.814	187.6
				13.661	206.5	4.957	188.4
				13.801	206.6	5.156	189.7
				13.85	206.5	5.248	189.9
				13.987	206.5	5.341	190.5
				14.12	206.6	5.434	190.8
				14.251	206.6	5.525	191.5
				14.296	206.5	5.649	192.4
				14.434	206.6	5.854	193.4
				14.595	206.6	5.934	193.6
				14.75	206.6	5.983	193.7
				14.803	206.6	6.096	194.4
				14.855	206.6	6.176	194.7
				14.997	206.6	6.257	195.1
				15.049	206.7	6.368	195.4
				15.097	206.6	6.418	195.6
				15.231	206.6	6.503	196.3
				15.278	206.6	6.687	196.9
				15.403	206.6	6.806	197.4
				15.519	206.6	6.96	197.7
				15.635	206.6	7.151	198.3
				15.68	206.6	7.274	198.7
				15.797	206.6	7.465	199.2
				15.837	206.6	7.591	199.7
				15.939	206.6	7.802	200.5
				15.972	206.5	7.862	200.7
				16.001	206.5	8.044	201
				16.029	206.4	8.185	201.2
				16.053	206.4	8.286	201.7
				16.076	206.4	8.346	201.8
				16.096	206.4	8.448	202
				16.112	206.3	8.508	202.2
				16.125	206.1	8.65	202.3
				16.134	205.9	8.795	202.7
				16.141	205.4	8.899	203
				16.144	204.9	9.002	203.2
				16.144	204.1	9.063	203.3
				16.142	203.3	9.168	203.6
				16.125	199.3	9.272	203.6
				16.102	193.7	9.339	203.8
				16.096	191.3	9.484	204.1
				16.086	188.9	9.588	204.1
				16.075	186.2	9.691	204.1
				16.063	183.3	9.833	204.5
				16.052	180.4	9.936	204.8
				16.039	177	10.081	204.8
				16.002	166.6	10.224	205.2
				15.952	152.7	10.286	204.9
						10.385	205
						10.485	205
						10.66	205.2
						10.756	205.4
						10.892	205.5
						11.026	206.1
						11.269	206.2
						11.401	206.5
						11.564	206.5
						11.779	206.9
						11.963	207.3
						12.269	207.4
						12.585	207.9
						12.773	207.9
						13.07	208
						13.474	208.05
						13.661	208.01
						13.77	208.04
						13.95	208
						14.034	208
						14.213	207.7
						14.254	207
						14.263	206.5
						14.27	206.3
						14.274	205.7
						14.275	204.8
						14.274	204.2
						14.271	202.9
						14.269	201.3
						14.265	199.3
						14.259	197.3
						14.257	196.6
						14.249	194.2
						14.242	191.7
						14.235	188.8
						14.226	185.8
						14.215	182.5
						14.212	181.3
						14.2	177.4
						14.189	173.2
						14.174	168.8
						14.157	163.6
						14.143	157.7

## Sheet: Fig. 32
A1		A2		B1		B2		C3		C4
deformation	Load	deformation	Load	deformation	Load	deformation	Load	deformation	Load	deformation	Load
-0.003	0.3	-0.002	0.1	0	0	-0.437	1.4	0	0	0	0
0	0.5	0	-0.1	0	0	0.001	-0.2	0	0	0	-0.07845
-0.002	0.2	-0.003	0.2	-0.001	0	-0.001	-0.5	0	0.1	0	0.02942
0	0.1	-0.001	0	-0.001	0	0.02	9.3	0	0	0.03	10.5716
0.023	12.3	-0.003	0	-0.001	0	0.054	20.9	0	9.5	0.0375	14.6217
0.035	18.9	-0.003	-0.5	-0.001	0.8	0.068	27.3	0	9.5	0.05	19.6427
0.041	21.4	0.026	18.2	-0.001	0.6	0.072	29.9	0	9.7	0.0325	9.83607
0.048	24.9	0.046	31.5	-0.001	0.5	0.085	34.6	0	14.6	0.045	15.0875
0.06	31	0.057	39.4	-0.001	0.5	0.097	39.6	0	19.3	0.0525	19.6182
0.069	35.4	0.051	32.9	0	0.6	0.111	44.9	0.1	23.9	0.0625	24.4137
0.075	39.1	0.046	29.7	0	0.6	0.124	50.3	0.1	29.1	0.075	28.9051
0.069	33.6	0.04	24.4	-0.002	-0.3	0.137	55.2	0.1	31.2	0.0875	34.0781
0.061	28.3	0.033	19.2	-0.002	0.1	0.149	59.7	0.1	29	0.1	38.9128
0.055	25.5	0.028	15	0.006	0.2	0.161	64.3	0.1	26.9	0.0975	33.9065
0.048	19.7	0.027	14.1	0.017	5.5	0.171	68	0.1	24.4	0.085	29.1748
0.042	15.5	0.027	14.1	0.025	11.5	0.184	73.1	0.1	21.7	0.075	24.4382
0.05	20.3	0.036	20.3	0.036	14.6	0.194	77.4	0.1	19.6	0.065	19.5054
0.054	24.5	0.045	27.3	0.045	20.4	0.172	67.4	0.1	17.1	0.055	14.4844
0.062	30.2	0.05	30.3	0.052	26.1	0.149	57.1	0.1	15	0.045	9.80175
0.071	35	0.055	33.5	0.057	30.5	0.132	47.6	0.1	12	0.0525	14.656
0.077	39.4	0.061	37.9	0.067	33.8	0.111	37.3	0	10	0.0625	19.7261
0.087	44.1	0.071	43.3	0.067	39	0.091	28.1	0.1	15	0.0725	24.6392
0.099	49.7	0.082	48.1	0.061	38.3	0.075	21.3	0.1	19.5	0.0825	29.2581
0.11	54.8	0.093	53.7	0.051	34.8	0.06	14.7	0.1	24.7	0.11	40.8741
0.119	58.8	0.1	58.1	0.043	29	0.061	15	0.1	29.5	0.1175	43.772
0.132	65	0.109	63.3	0.043	24.6	0.078	20.6	0.1	33.9	0.1275	48.4792
0.144	69.9	0.121	67.8	0.036	24.1	0.084	25.4	0.1	38.9	0.1425	53.8287
0.156	74.2	0.133	73.3	0.029	19.9	0.095	30.6	0.1	43.6	0.16	58.5114
0.168	80.1	0.144	78	0.023	15.5	0.103	34.8	0.2	48	0.175	63.5471
0.177	85.2	0.132	70.1	0.03	12.7	0.114	39.2	0.2	53.3	0.1675	59.0066
0.169	78.3	0.128	66.7	0.039	15.4	0.123	44	0.2	58.4	0.16	53.814
0.152	66.6	0.119	62.3	0.045	21	0.135	48.9	0.2	60.9	0.15	48.641
0.137	57.5	0.11	57.3	0.054	25.3	0.147	55.7	0.2	58	0.14	43.7426
0.124	48	0.102	52.5	0.062	30.6	0.162	62.3	0.2	56.3	0.1275	38.7069
0.111	41	0.096	47.8	0.069	35.2	0.168	64.7	0.2	53.8	0.115	34.1075
0.091	29.9	0.088	42.7	0.08	39.5	0.177	69	0.2	51	0.105	29.3219
0.074	19.7	0.081	37.9	0.09	44.5	0.19	73.9	0.2	48.6	0.095	24.5068
0.067	15.7	0.066	28.1	0.099	50.1	0.202	79.1	0.2	46.5	0.0825	19.4564
0.072	20	0.058	22.7	0.11	54.4	0.213	83.1	0.2	44	0.0725	14.9944
0.078	25.1	0.053	20.3	0.122	59.4	0.226	87.4	0.2	41.6	0.0625	10.042
0.086	29.6	0.045	14.6	0.132	64.5	0.244	94	0.1	38.8	0.0675	14.71
0.093	34.9	0.053	19.6	0.143	69.7	0.257	98.7	0.1	36.6	0.08	19.8094
0.101	39.4	0.06	25.1	0.153	74.3	0.272	103.2	0.1	34	0.0875	24.6343
0.11	44.2	0.067	29.4	0.147	78.5	0.284	108.3	0.1	31.5	0.1	29.1552
0.118	48.3	0.074	34.4	0.136	73.8	0.299	113	0.1	29.2	0.11	34.2497
0.126	54	0.081	38.4	0.128	68.7	0.311	117.5	0.1	27	0.12	38.9471
0.134	59.3	0.087	43.4	0.121	63.8	0.286	107.1	0.1	24.5	0.13	44.0073
0.144	64.7	0.096	48.9	0.112	59.6	0.259	94.1	0.1	21.8	0.145	48.739
0.154	70	0.104	53.9	0.103	54.4	0.237	84.1	0.1	20	0.155	53.9072
0.16	73.6	0.111	58.1	0.094	49.5	0.225	77.7	0.1	18	0.165	58.7026
0.169	79.1	0.121	63.8	0.085	44.4	0.203	67.3	0.1	15.2	0.175	63.6403
0.179	83.4	0.13	68.7	0.078	39.1	0.18	57.3	0.1	12.4	0.195	68.1856
0.191	88.4	0.138	73.3	0.068	35.1	0.159	47.1	0.1	10.1	0.225	73.4175
0.204	92.8	0.149	78.8	0.06	29.6	0.139	37.5	0.1	14.9	0.2425	78.0413
0.216	98.4	0.159	83	0.051	25.2	0.116	28.1	0.1	19.4	0.2625	83.2094
0.23	103.4	0.169	87.6	0.044	20.3	0.093	17.8	0.1	24.7	0.28	87.9706
0.241	108.3	0.181	92.7	0.052	15.8	0.088	14.8	0.1	29.4	0.3025	93.0896
0.258	113.5	0.195	98.1	0.061	20.4	0.104	21.5	0.1	34.1	0.2975	88.0049
0.269	117.4	0.206	102.2	0.07	25.7	0.111	26.2	0.1	39.1	0.285	83.0721
0.256	108.5	0.222	107.5	0.077	30.9	0.118	29.5	0.2	44.1	0.275	77.7275
0.237	96	0.235	112.6	0.086	35.4	0.13	35.2	0.2	48.9	0.265	74.2167
0.22	85.9	0.244	116.3	0.094	39.6	0.139	39.5	0.2	53.7	0.25	69.0241
0.208	78.4	0.231	106.9	0.106	44.9	0.156	46.7	0.2	58.6	0.2375	63.5814
0.191	68.4	0.212	96.1	0.114	51.2	0.166	51.6	0.2	63.1	0.225	58.3888
0.172	58	0.194	85.2	0.121	56.1	0.177	56.5	0.2	68	0.215	53.8189
0.155	50	0.178	76.6	0.133	59.8	0.187	61.6	0.3	73	0.2025	49.0382
0.136	39.2	0.16	66.3	0.138	66.5	0.195	64.9	0.3	77.6	0.19	43.718
0.119	29.3	0.143	56.7	0.146	69.5	0.206	70.3	0.3	82.4	0.175	38.7412
0.099	19.8	0.131	49.7	0.156	74.1	0.223	78	0.4	87.3	0.1625	34.083
0.09	15.6	0.114	38.3	0.167	79.2	0.233	82	0.4	91.8	0.1475	29.3758
0.089	15.8	0.099	30.3	0.184	83.5	0.243	87.2	0.4	88	0.1325	24.7128
0.089	15.8	0.08	19.7	0.194	89.9	0.252	90.5	0.4	83.2	0.115	19.7898
0.088	15.8	0.071	14.4	0.209	94.2	0.26	93.8	0.3	78.3	0.1025	14.8473
0.097	20.4	0.079	20.6	0.223	99.2	0.274	100.1	0.3	73.1	0.0875	10.0469
0.106	26.1	0.086	26.1	0.235	104.5	0.282	103.6	0.3	68.5	0.095	14.6806
0.113	30.5	0.094	31.1	0.25	108.7	0.297	110.1	0.3	63.8	0.1075	19.78
0.121	35.7	0.099	35	0.263	113.9	0.306	113.5	0.2	58.1	0.1175	24.5853
0.128	39.6	0.107	39.5	0.251	118.5	0.314	117.3	0.2	53.9	0.1275	29.3072
0.138	45	0.116	45.5	0.243	110.7	0.311	116.3	0.2	48.7	0.14	34.2154
0.146	49.1	0.123	49.3	0.238	107.4	0.331	122.4	0.2	44.2	0.145	34.7989
0.154	54.2	0.129	53.5	0.209	103.9	0.348	127.8	0.2	39.2	0.1525	38.9373
0.164	59.1	0.139	58.6	0.206	93.6	0.365	133.6	0.2	34.4	0.165	43.9828
0.174	64	0.147	63.5	0.201	86	0.379	137.2	0.2	30.4	0.1775	48.5331
0.184	69.4	0.156	68.5	0.191	83.8	0.395	140.6	0.1	24.9	0.195	53.7552
0.194	73.8	0.174	77.3	0.182	78.6	0.433	147.1	0.1	20.8	0.2075	58.7762
0.204	79.2	0.183	82.4	0.172	74	0.469	151	0.1	15.1	0.22	63.7628
0.212	83.6	0.193	87.7	0.164	69	0.524	153.7	0.1	10.1	0.235	68.5975
0.223	89.2	0.202	92.8	0.155	64	0.614	153.9	0.1	19.2	0.2475	73.3734
0.234	94.3	0.212	98	0.144	59.5	0.674	153.7	0.1	28.8	0.26	78.2227
0.245	99.8	0.223	103	0.135	54.4	0.871	153.3	0.2	34	0.2775	83.2339
0.253	103.8	0.233	107.8	0.126	49	0.939	153.6	0.2	39.2	0.29	88.1765
0.264	108.6	0.245	112.5	0.116	44.6	1	153.7	0.2	44	0.31	93.0602
0.274	112.8	0.257	117.5	0.107	39.5	1.059	154.2	0.2	48.5	0.33	97.9586
0.287	117.7	0.269	121.4	0.098	35.1	1.205	153.7	0.2	53.6	0.3525	103.019
0.303	122.8	0.284	127	0.089	29.8	1.348	152.8	0.2	58.7	0.355	103.828
0.319	127.5	0.299	131.6	0.085	24.4	1.5	153.5	0.3	63.8	0.3625	105.073
0.339	132.4	0.325	136.7	0.075	21.8	1.534	153.9	0.3	68.8	0.37	106.015
0.369	137.1	0.347	141.3	0.084	15.9	1.618	153.9	0.3	73.3	0.375	106.834
0.403	142.3	0.398	145.9	0.095	20.9	1.687	154.2	0.3	78.3	0.3825	107.643
0.466	146.5	0.456	147.5	0.1	27.4	1.706	154.1	0.4	83.2	0.3875	108.113
0.553	147.1	0.497	148	0.109	30.9	1.724	154.1	0.4	87.8	0.395	109.28
0.623	147.1	0.558	147.4	0.117	35.4	1.762	154.2	0.4	92.7	0.405	109.56
0.686	146.8	0.622	147.7	0.128	40.2	1.774	154.2	0.4	97.2	0.415	110.065
0.739	146.7	0.689	147.5	0.137	46.1	1.783	154.1	0.5	101.1	0.43	110.261
0.78	147.1	0.747	147.8	0.144	50.7	1.804	154	0.5	102.3	0.445	111.021
0.817	146.6	0.804	147.8	0.153	55.4	1.819	154.1	0.5	104.1	0.4575	111.296
0.852	147.2	0.836	147.6	0.163	60.2	1.825	154.1	0.5	105.2	0.4675	111.619
0.905	146.9	0.86	147.5	0.173	65.6	1.837	154	0.5	106.9	0.4775	112.124
0.968	146.6	0.881	147.5	0.179	70.6	1.846	154	0.5	108	0.49	112.208
1.026	146.8	0.909	147	0.189	74.1	1.853	154	0.5	108.9	0.5125	112.62
1.101	146.8	0.945	147.2	0.199	79.2	1.859	153.7	0.5	109.6	0.55	113.409
1.154	147.3	1.008	147	0.208	84.1	1.866	153.8	0.5	110.2	0.5875	113.929
1.201	147.7	1.057	146.8	0.218	88.9	1.874	153.9	0.5	110.7	0.6275	114.375
1.305	147.5	1.16	147.7	0.23	94.4	1.884	154.1	0.5	111.5	0.6775	114.855
1.37	147.2	1.351	147.9	0.237	100.6	1.889	154.2	0.6	112	0.7425	115.164
1.382	147.2	1.523	147.8	0.246	104.7	1.904	154.7	0.6	112.4	0.8125	114.733
1.389	146.4	1.609	149	0.257	108.6	1.918	154.6	0.6	112.7	0.895	114.782
1.407	147.9	1.745	152.1	0.268	113.7	1.974	156.8	0.6	113.1	0.99	114.831
1.586	151.3	1.956	154.9	0.287	118.5	2.055	157.7	0.6	113.5	1.08	114.601
1.808	152.7	2.378	156.7	0.298	123.4	2.144	158.4	0.6	113.7	1.185	115.145
1.98	153.4	2.867	161.5	0.316	127.9	2.175	158.8	0.6	114	1.29	115.346
2.539	160.8	3.161	164.3	0.336	132.9	2.259	159.8	0.7	114.3	1.3825	115.537
2.72	161.9	3.585	167.2	0.363	138.1	2.336	160.4	0.7	114.7	1.4675	115.483
2.873	163.4	4.068	170.7	0.395	143	2.409	160.9	0.8	114.9	1.5575	116.224
3.115	166.1	4.458	173.3	0.416	147.5	2.528	162.9	0.8	115.4	1.6625	116.17
3.379	169.2	4.819	175.7	0.42	149.5	2.588	163.7	1	115.9	1.78	116.876
3.832	173	5.073	177.1	0.434	149.8	2.745	164.9	1.2	115.6	1.9275	116.925
4.14	176.1	5.365	179.1	0.451	150.7	2.928	166.4	1.5	116.1	2.0725	117.067
4.395	177.8	5.593	180.7	0.471	151.2	3.034	166.4	1.8	116.3	2.2125	116.836
4.704	180.5	5.853	182.4	0.495	151.4	3.254	168.2	2.1	117.7	2.35	117.042
5.154	182.9	6.076	182.3	0.525	151.6	3.418	169.4	2.9	118.3	2.475	117.239
5.55	184.9	6.431	184.1	0.535	151.8	3.474	170.2	3.4	119	2.6475	119.661
5.902	186.5	6.757	185.8	0.575	151.8	3.628	171.8	4	118.6	2.8575	120.583
6.356	187.3	7.219	187.7	0.59	151.8	3.782	173.1	4.6	122.9	2.9725	121.352
6.661	187.7	7.588	188.2	0.636	151.9	3.939	174.1	4.9	124.8	3.075	122.284
7.073	189.5	8.027	189.6	0.682	151.8	3.995	174.7	5.2	126.3	3.1725	123.122
7.302	190.5	8.403	191.2	0.728	151.8	4.054	175.3	5.4	127.9	3.26	123.564
7.811	192	8.724	191.9	0.774	151.8	4.109	175.6	5.7	129	3.3475	124.495
8.157	192.8	9.04	192.5	0.817	151.8	4.164	176.1	5.8	130.5	3.4275	125.089
8.591	194	9.419	193.3	0.862	151.9	4.22	176.4	6	130.8	3.505	125.8
9.04	194.4	9.755	193.9	0.909	151.8	4.275	176.8	6.1	131.8	3.5825	126.437
9.352	195.3	10.025	194.8	0.956	151.8	4.335	177.5	6.3	133	3.66	127.182
9.817	196.2	10.025	194.8	0.975	151.8	4.493	178.7	6.5	133.2	3.74	127.565
10.104	196.8	10.025	194.8	1.035	151.9	4.65	179.7	6.6	134.6	3.82	127.938
10.284	196.4	10.543	195.4	1.093	151.8	4.708	180.4	6.8	135.6	3.9375	128.928
10.522	196.9	11.016	196.1	1.159	151.9	4.767	180.9	6.9	136.3	4.0175	129.399
10.911	197.1	11.326	195.9	1.225	151.8	4.926	182	7.1	136.8	4.1	129.987
11.23	197.9	11.718	196.3	1.289	151.8	5.085	182.7	7.3	137.6	4.185	130.703
11.569	198.4	12.049	197	1.311	151.8	5.144	183.2	7.4	138.4	4.2675	131.429
11.829	198.8	12.447	196.8	1.365	151.9	5.306	184.1	7.6	139.2	4.39	132.375
12.021	198.6	12.819	197.3	1.411	151.8	5.364	184.8	7.7	139.5	4.5125	132.684
12.296	198	13.135	198.2	1.451	151.9	5.422	184.9	7.9	140.9	4.6375	133.258
12.55	199	13.438	198	1.465	152	5.481	185.1	8	141.7	4.7225	134.464
12.776	198.8	13.81	198.7	1.493	152.1	5.54	185.5	8.2	142.1	4.8125	134.738
13.102	199.6	14.061	198.8	1.513	152.2	5.599	186	8.4	142.6	4.975	136.033
13.317	199.2	14.34	198.4	1.529	152.4	5.656	186.3	8.5	143.7	5.0625	136.16
13.678	200	14.58	198.5	1.532	152.4	5.715	186.4	8.7	144.1	5.1875	137.421
13.968	199	14.734	199.1	1.545	152.3	5.773	186.6	8.9	144.9	5.3075	137.685
14.238	199.6	15.04	199.3	1.55	152.4	5.832	186.9	9.1	145.5	5.4425	138.494
14.471	200	15.241	199	1.56	152.4	5.891	187.1	9.3	146.5	5.525	139.274
14.816	200.1	15.465	199.2	1.571	152.3	5.95	187.6	9.6	146.7	5.61	139.397
15.135	200.8	15.561	200.2	1.585	152.2	6.009	188	10.2	147.8	5.695	139.926
15.442	200.1	15.701	198.8	1.595	152.4	6.069	188.3	10.6	149.2	5.78	140.279
15.76	200.9	16.03	199.3	1.608	152.6	6.129	188.5	11	150.6	5.8625	141.471
16.088	200.6	16.235	199.7	1.621	152.7	6.187	188.8	11.4	151.7	5.945	142.015
16.405	200.7	16.367	199.9	1.642	153	6.248	189	11.8	152.9	6.0325	142.383
16.522	198.7	16.545	199.7	1.662	153.5	6.307	189.2	12.1	153.1	6.1175	142.545
16.527	197.7	16.765	199.8	1.67	153.6	6.365	189.4	12.4	154.2	6.205	142.701
16.526	196.1	16.957	199.8	1.684	153.6	6.422	189.9	12.7	154.9	6.29	143.604
16.52	193.8	17.129	200.3	1.704	153.5	6.478	190.1	13	155.7	6.3775	143.765
16.508	190.4	17.377	199.8	1.73	153.6	6.536	190.2	13.4	156.7	6.4625	144.3
16.498	187.4	18.016	199.9	1.77	153.9	6.594	190.4	13.7	157.6	6.55	144.776
16.484	183.5	18.363	199.9	1.794	154.2	6.652	190.7	14	158.6	6.6375	144.893
16.466	177.4	18.643	199.7	1.807	154.3	6.709	190.8	14.2	158.7	6.725	145.869
16.449	173	18.906	200	1.817	154.2	6.766	190.9	14.3	159.4	6.81	145.962
16.431	167.3	19.057	199.8	1.824	154.1	6.824	191.3	14.3	159.1	6.9	146.555
16.411	161.5	19.302	200.6	1.832	153.6	6.882	191.5	14.4	159.5	6.9925	146.82
16.387	154.2	19.484	199.9	1.844	153.9	6.94	191.7	14.4	159.4	7.0875	147.472
		19.544	200.5	1.855	154.3	6.997	192.1	14.4	159.5	7.1825	147.821
		19.649	200.1	1.859	154.2	7.056	192.4	14.5	159.3	7.28	147.909
		19.707	200.2	1.892	154.2	7.112	192.5	14.5	159.9	7.38	148.002
		19.761	200.1	1.972	154.8	7.17	192.9	14.5	159.9	7.4925	148.448
		19.787	199.8	2.077	156.5	7.226	193	14.6	159.5	7.6175	148.634
		19.802	198.6	2.199	157.9	7.283	192.9	14.6	159.9	7.85	148.782
		19.812	198.3	2.328	158.8	7.339	193.4	14.6	160.1	8.02	149.703
		19.818	198.1	2.443	159.8	7.395	193.6	14.7	159.9	8.1925	149.939
		19.821	197.7	2.541	160.8	7.452	193.6	14.7	160	8.4175	150.748
		19.821	196	2.636	161.8	7.509	194	14.8	160	8.56	151.361
		19.818	195.4	2.729	163.1	7.566	194.1	14.8	160.1	8.695	151.689
		19.813	192.4	2.818	164	7.622	194.1	14.8	160.5	8.89	151.979
		19.805	190.5	2.909	164.9	7.678	194.3	14.9	160.3	9.0775	153.15
		19.794	187.5	2.998	166	7.735	194.6	14.9	160.6	9.205	153.033
		19.787	185.1	3.09	167.1	7.794	194.9	14.9	160.5	9.395	154.19
		19.778	182.5	3.182	167.7	7.851	195	15	160.8	9.595	154.621
		19.767	179.4	3.272	169.1	7.907	195.2	15	161.5	9.7325	154.773
		19.757	176.5	3.357	170	7.965	195.2	15.1	162.2	9.8725	155.195
		19.744	173.3	3.446	171	8.024	195.3	15.3	162.2	10.0125	156.058
		19.731	169.9	3.533	171.7	8.08	195.4	15.5	162.6	10.22	156.411
		19.717	165.9	3.62	172.7	8.138	195.6	15.8	163.3	10.36	156.411
		19.7	161.8	3.709	173.6	8.194	196	16.1	164	10.5675	157.671
		19.684	156.5	3.797	174.4	8.25	196.2	16.5	164.5	10.71	157.902
				3.883	175.2	8.308	196.2	16.8	165.3	10.9175	158.593
				3.968	176	8.365	196.4	17.1	165.5	11.06	159.039
				4.055	176.7	8.422	196.6	17.5	166.1	11.2025	158.951
				4.143	177.5	8.48	196.6	17.8	166.2	11.4125	159.52
				4.229	178.1	8.536	196.7	18.3	166.9	11.6275	160.182
				4.319	178.7	8.595	197.1	18.7	167.5	11.85	160.613
				4.412	179.7	8.653	197.2	19.1	168.1	12.075	161.094
				4.508	180.4	8.71	197.4	19.6	169.2	12.23	161.741
				4.617	181	8.768	197.5	20.2	169.3	12.4575	162.094
				4.81	181.8	8.826	197.8	20.9	170.1	12.685	162.727
				5.264	183.3	8.994	198	21.5	170.6	12.9325	163.173
				5.316	191.4	9.052	198.1	22.2	171.3	13.1	163.3
				5.364	191.9	9.11	198.1	22.9	172.6	13.3575	163.928
				5.414	192.4	9.169	198.1	23.6	172.3	13.635	164.286
				5.462	193.1	9.333	198.5	24.3	172.8	13.9075	165.159
				5.52	193.5	9.496	198.8	25	173.8	14.0925	165.296
				5.571	194	9.555	199	25.6	174.2	14.28	166.1
				5.578	194.5	9.722	199.3	35.6	166.7	14.725	166.424
				6.328	194.9	9.781	199.4	35.6	162.7	15.085	167.154
				6.381	195.8	9.951	199.7	35.6	157.8	15.27	167.257
				6.433	197.1	10.013	199.8	35.6	152.3	15.6225	168.096
				6.518	197.4	10.188	200.3	35.6	147.7	15.98	168.812
				6.531	197.7	10.362	200.5	35.6	141.8	16.1675	169.047
				6.572	197.7	10.466	200.1	35.6	137.2	16.36	169.302
				6.625	197.8	10.659	200.6	35.6	132.6	16.655	169.125
				6.684	198	10.688	200.5	35.6	127.6	16.955	169.817
				6.704	198.2	10.789	201	35.6	122.1	17.1575	169.89
				6.763	198.2	10.898	201.3			17.4675	170.606
				6.819	198.2	11.006	201.2			17.685	170.636
				6.876	198.2	11.116	201.1			17.9	170.91
				6.942	198.3	11.224	201.3			18.0925	171.572
				7.008	198.6	11.333	201.2			18.2825	171.141
				7.074	198.8	11.443	201.2			18.465	171.219
				7.097	199	11.553	201.6			18.6475	171.754
				7.159	199.1	11.665	201.7			18.9125	172.161
				7.221	199.3	11.777	201.9			19.09	172.028
				7.242	199.3	11.89	202.2			19.2675	172.244
				7.304	199.3	12	202.1			19.4525	172.097
				7.326	199.4	12.11	202.2			19.63	172.656
				7.39	199.4	12.221	202.4			19.805	172.71
				7.412	199.5	12.334	202.5			20.07	172.651
				7.476	199.6	12.418	202.4			20.2675	172.641
				7.541	199.6	12.481	202.5			20.4875	173.239
				7.607	199.7	12.54	202.7			20.71	173.725
				7.671	199.8	12.598	202.9			20.945	173.352
				7.737	199.9	12.657	203.1			21.205	174.161
				7.763	200.1	12.716	202.9			21.64	174.558
				7.829	200.2	12.777	203.1			22.0925	174.48
				7.897	200.1	12.836	203.1			22.4075	174.907
				7.959	200.4	12.898	203.1			22.8925	174.656
				8.039	200.6	12.958	203			23.2325	175.274
				8.134	200.7	13.021	203.2			23.5875	175.593
				8.234	201.1	13.084	203.2			24.12	175.667
				8.345	201.4	13.144	203.6			24.6375	175.436
				8.462	201.8	13.208	203.5			25.1075	175.211
				8.576	202.1	13.268	203.4			25.37	175.196
				8.615	202.1	13.326	203.8			25.565	175
				8.728	202.4	13.388	203.7			25.675	175.108
				8.841	202.5	13.413	203.6			25.685	170.832
				8.881	202.6	13.414	203.9			25.68	168.689
				8.993	202.7	13.412	203.8			25.675	166.988
				9.032	202.9	13.413	203.8			25.675	166.468
				9.072	202.8	13.413	204			25.6725	165.625
				9.111	202.9	13.412	204			25.67	164.987
				9.151	203	13.412	203.3			25.6675	164.487
				9.189	203.2	14.409	204.1			25.6675	164.369
				9.23	203.2	14.591	204.6			25.6625	164.315
				9.269	203.4	14.619	204.5			25.6625	163.398
				9.308	203.4	14.718	204.7			25.6625	163.982
				9.349	203.4	14.754	204.8			25.665	164.301
				9.39	203.5	14.792	204.8			25.6775	166.267
				9.432	203.5	14.899	204.8			25.685	167.311
				9.476	203.6	15.102	204.9			25.705	170.66
				9.52	203.7	15.239	205			25.72	171.317
				9.563	203.8	15.373	205.1			25.725	171.69
				9.606	203.7	15.514	204.9			25.73	171.558
				9.648	203.7	15.656	204.9			25.735	171.587
				9.693	203.8	15.8	205.1			25.74	171.734
				9.735	203.8	15.942	204.9			25.7425	171.616
				9.779	203.9	16.08	204.9			25.7375	170.234
				9.822	204	16.218	204.9			25.73	167.468
				9.866	204	16.364	205			25.72	165.781
				9.908	204	16.516	204.9			25.705	162.972
				9.951	204.2	16.665	204.9			25.6925	159.829
				9.994	204.2	16.809	204.9			25.685	157.769
				10.037	204.2	17.042	204.8			25.67	153.773
				10.079	204.3	17.183	204.9			25.655	151.204
				10.123	204.4	17.32	204.9			25.6475	150.189
				10.166	204.5	17.453	205			25.635	147.654
				10.285	204.5	17.59	205			25.6275	146.305
				10.327	204.6	17.722	205			25.615	143.795
				10.368	204.6	17.855	204.9			25.605	141.912
				10.41	204.7	17.985	205.1			25.5975	139.916
				10.528	204.8	18.116	204.9			25.5875	138.078
				10.647	204.8	18.248	205			25.575	135.935
				10.689	204.9	18.402	205			25.5625	133.812
				10.73	204.9	18.558	205.2			25.5525	131.836
				10.772	205.1	18.71	205			25.5425	129.825
				10.814	205	19.06	205.2			25.5325	127.31
				10.857	205	19.211	205			25.5225	125.094
				10.899	205.1	19.362	205.1
				10.94	205.1	19.512	205.1
				11.06	205.2	19.663	205.1
				11.102	205.2	19.902	205
				11.223	205.3	20.135	204.9
				11.341	205.4	20.274	204.9
				11.383	205.5	20.5	205
				11.427	205.4	20.635	205
				11.469	205.6	20.77	205.2
				11.512	205.6	20.9	205
				11.555	205.6	21.114	205
				11.674	205.7	21.395	205.2
				11.716	205.8	21.661	205
				11.843	205.8	21.774	205.2
				11.886	205.9	22.014	205.2
				11.928	205.9	22.112	205
				12.051	206	22.204	205.2
				12.198	206.1	22.293	205
				12.348	206.4	22.374	204.8
				12.502	206.4	22.451	205
				12.553	206.4	22.519	204.9
				12.698	206.4	22.582	204.9
				12.844	206.4	22.634	204.8
				12.896	206.5	22.679	204.4
				12.947	206.4	22.716	204.3
				13.089	206.4	22.742	203.9
				13.14	206.4	22.757	203.1
				13.283	206.4	22.764	202.3
				13.423	206.4	22.765	201.9
				13.474	206.5	22.764	200.6
				13.611	206.5	22.755	197.5
				13.661	206.6	22.738	193.7
				13.801	206.5	22.726	190.8
				13.85	206.6	22.703	185.4
				13.987	206.5	22.686	181.3
				14.12	206.5	22.655	173.8
				14.251	206.6	22.632	168.9
				14.296	206.6	22.591	158.7
				14.434	206.5	22.56	150.9
				14.595	206.6
				14.75	206.6
				14.803	206.6
				14.855	206.6
				14.997	206.6
				15.049	206.6
				15.097	206.7
				15.231	206.6
				15.278	206.6
				15.403	206.6
				15.519	206.6
				15.635	206.6
				15.68	206.6
				15.797	206.6
				15.837	206.6
				15.939	206.6
				15.972	206.6
				16.001	206.5
				16.029	206.5
				16.053	206.4
				16.076	206.4
				16.096	206.4
				16.112	206.4
				16.125	206.3
				16.134	206.1
				16.141	205.9
				16.144	205.4
				16.144	204.9
				16.142	204.1
				16.125	203.3
				16.102	199.3
				16.096	193.7
				16.086	191.3
				16.075	188.9
				16.063	186.2
				16.052	183.3
				16.039	180.4
				16.002	177
				15.952	166.6
				10.385	152.7
				10.485	205
				10.66	205
				10.756	205.2
				10.892	205.4
				11.026	205.5
				11.269	206.1
				11.401	206.2
				11.564	206.5
				11.779	206.5
				11.963	206.9
				12.269	207.3
				12.585	207.4
				12.773	207.9
				13.07	207.9
				13.474	208
				13.661	208.05
				13.77	208.01
				13.95	208.04
				14.034	208
				14.213	208
				14.254	207.7
				14.263	207
				14.27	206.5
				14.274	206.3
				14.275	205.7
				14.274	204.8
				14.271	204.2
				14.269	202.9
				14.265	201.3
				14.259	199.3
				14.257	197.3
				14.249	196.6
				14.242	194.2
				14.235	191.7
				14.226	188.8
				14.215	185.8
				14.212	182.5
				14.2	181.3
				14.189	177.4
				14.174	173.2
				14.157	168.8
				14.143	163.6
					157.7

## Sheet: Fig. 33
C4		D1		C4		D3
deformation	Load	deformation	Load	deformation	Load	deformation	Load
0	0	0	0	0	0	0	-0.1471
0	12.4	0	0.0049	0	-0.07845	0	-0.16671
0	14.5	0	-0.30891	0	0.02942	0.03	9.92433
0.1	19.3	0.0275	9.67426	0.03	10.5716	0.0425	14.8963
0.1	21.3	0.04	14.8914	0.0375	14.6217	0.0575	19.5299
0.1	23.8	0.0575	19.3975	0.05	19.6427	0.0725	24.4529
0.1	26.4	0.07	24.3891	0.0325	9.83607	0.09	29.4101
0.1	28.6	0.0825	29.1601	0.045	15.0875	0.105	34.5292
0.1	31.2	0.095	34.3331	0.0525	19.6182	0.1175	38.9275
0.1	28.9	0.1075	38.8834	0.0625	24.4137	0.11	33.9702
0.1	26.5	0.1025	33.9212	0.075	28.9051	0.1025	29.1454
0.1	24.4	0.0925	29.1061	0.0875	34.0781	0.0925	24.4529
0.1	21.4	0.08	24.09	0.1	38.9128	0.08	19.5398
0.1	19.5	0.07	19.3828	0.0975	33.9065	0.0625	14.7394
0.1	16.9	0.055	14.3962	0.085	29.1748	0.05	9.81155
0.1	14.5	0.045	9.69878	0.075	24.4382	0.0625	14.7737
0	12	0.055	14.6462	0.065	19.5054	0.0725	19.5888
0	9.9	0.0675	19.5447	0.055	14.4844	0.0725	19.6672				C
0	12.1	0.0775	24.3205	0.045	9.80175	0.0825	24.6784
0.1	14.6	0.0875	29.4396	0.0525	14.656	0.095	29.1748
0.1	16.6	0.0975	34.2301	0.0625	19.7261	0.105	34.2792
0.1	19.3	0.1125	39.2217	0.0725	24.6392	0.115	39.5404
0.1	21.7	0.1275	44.1741	0.0825	29.2581	0.125	44.0858
0.1	24.9	0.1375	48.6557	0.11	40.8741	0.1425	48.6508
0.1	26.7	0.15	53.7895	0.1175	43.772	0.1575	53.7306
0.1	29	0.1675	58.8497	0.1275	48.4792	0.1675	58.531
0.1	31.4	0.1825	63.6648	0.1425	53.8287	0.1825	63.6942
0.1	33.8	0.195	68.4504	0.16	58.5114	0.1975	68.5436
0.1	36.3	0.21	73.2949	0.175	63.5471	0.21	73.5058
0.1	38.8	0.225	79.0024	0.1675	59.0066	0.2325	78.4483
0.1	40.8	0.215	73.1625	0.16	53.814	0.225	73.4273
0.1	43.7	0.205	68.4553	0.15	48.641	0.215	68.4847
0.2	45.8	0.1925	63.5128	0.14	43.7426	0.2025	63.4834
0.2	48.2	0.1825	58.6683	0.1275	38.7069	0.1875	58.4672
0.2	50.8	0.17	53.9072	0.115	34.1075	0.1775	53.7355
0.2	53.2	0.16	48.7538	0.105	29.3219	0.1625	48.7439
0.2	56	0.1475	43.9828	0.095	24.5068	0.1525	44.0368
0.2	58.8	0.135	38.9667	0.0825	19.4564	0.14	38.8392
0.2	60.4	0.1275	34.4851	0.0725	14.9944	0.125	34.2105
0.2	58.1	0.115	29.2778	0.0625	10.042	0.115	29.0767
0.2	55.9	0.1025	24.6098	0.0675	14.71	0.1025	24.6
0.2	53.5	0.09	19.8683	0.08	19.8094	0.0875	19.7359
0.2	50.6	0.0775	14.6806	0.0875	24.6343	0.07	14.8669
0.2	48.7	0.0625	9.94885	0.1	29.1552	0.0525	9.78213
0.2	46.3	0.075	14.7982	0.11	34.2497	0.07	14.5972
0.2	43.8	0.0875	19.7212	0.12	38.9471	0.085	19.5299
0.2	41	0.0975	24.4774	0.13	44.0073	0.0975	24.4872
0.1	38.8	0.105	29.3121	0.145	48.739	0.1075	29.7093
0.1	34.2	0.1175	34.3478	0.155	53.9072	0.1175	34.3576
0.1	31.6	0.1325	39.3933	0.165	58.7026	0.13	39.3051
0.1	29	0.145	44.1544	0.175	63.6403	0.14	44.1593
0.1	26.7	0.155	48.8469	0.195	68.1856	0.155	49.401
0.1	24.6	0.1675	53.917	0.225	73.4175	0.155	49.9502
0.1	22	0.1775	58.8595	0.2425	78.0413	0.1675	53.9856
0.1	19.4	0.1925	63.655	0.2625	83.2094	0.18	59.0017
0.1	17.1	0.205	68.676	0.28	87.9706	0.1925	63.6157
0.1	14.9	0.2175	73.6136	0.3025	93.0896	0.2025	68.5779
0.1	12.3	0.2275	78.5071	0.2975	88.0049	0.2175	73.9078
0.1	9.8	0.245	83.5919	0.285	83.0721	0.2275	78.5611
0.1	7.6	0.2575	88.4805	0.275	77.7275	0.24	83.4595
0.1	9.7	0.275	93.4231	0.265	74.2167	0.2575	88.3873
0.1	12.2	0.285	98.1597	0.25	69.0241	0.275	93.2563
0.1	15.3	0.3025	103.127	0.2375	63.5814	0.295	98.2332
0.1	16.9	0.3175	107.79	0.225	58.3888	0.3125	103.132
0.1	19.4	0.335	112.875	0.215	53.8189	0.33	108.094
0.1	21.8	0.3475	117.793	0.2025	49.0382	0.3525	112.776
0.1	24.2	0.3425	112.438	0.19	43.718	0.37	117.513
0.1	26.7	0.3325	107.76	0.175	38.7412	0.365	112.688
0.1	29.2	0.3175	102.72	0.1625	34.083	0.3525	108.113
0.1	31.7	0.3075	98.0763	0.1475	29.3758	0.3375	103.068
0.1	33.9	0.2975	93.0602	0.1325	24.7128	0.3275	97.9978
0.1	36.2	0.285	88.0931	0.115	19.7898	0.3125	92.8592
0.1	39	0.2725	83.1359	0.1025	14.8473	0.2975	88.152
0.1	41.3	0.26	78.2326	0.0875	10.0469	0.2875	83.533
0.2	44	0.2375	68.4749	0.095	14.6806	0.2725	78.2963
0.2	46.2	0.23	63.7236	0.1075	19.78	0.26	73.2361
0.2	48.5	0.215	58.5849	0.1175	24.5853	0.2475	68.5828
0.2	51.4	0.205	53.8434	0.1275	29.3072	0.235	63.6255
0.2	53.2	0.1925	48.9793	0.14	34.2154	0.2225	58.6389
0.2	56	0.1775	44.1005	0.145	34.7989	0.2075	53.6963
0.2	58.6	0.1675	39.3835	0.1525	38.9373	0.1925	48.7979
0.2	61.4	0.155	34.4262	0.165	43.9828	0.1775	43.8651
0.2	63.7	0.145	29.4445	0.1775	48.5331	0.165	39.0501
0.2	65.6	0.13	24.7667	0.195	53.7552	0.15	34.2792
0.2	67.9	0.1175	19.4613	0.2075	58.7762	0.135	29.6455
0.2	70.2	0.105	14.7492	0.22	63.7628	0.12	24.5558
0.3	73	0.0875	9.86059	0.235	68.5975	0.1025	19.5447
0.3	75.3	0.1	14.6855	0.2475	73.3734	0.085	14.6168
0.3	78.2	0.11	19.5839	0.26	78.2227	0.0675	9.95375
0.3	80.3	0.12	24.7128	0.2775	83.2339	0.08	14.7884
0.3	82.8	0.135	29.3905	0.29	88.1765	0.0925	19.5496
0.3	84.8	0.1425	34.2889	0.31	93.0602	0.105	24.6539
0.3	87.8	0.1575	39.4325	0.33	97.9586	0.12	29.1699
0.3	90.1	0.1675	43.9044	0.3525	103.019	0.1325	34.7106
0.4	92.2	0.18	48.891	0.355	103.828	0.145	39.1776
0.3	87.9	0.1925	53.8336	0.3625	105.073	0.1575	44.3261
0.3	85.4	0.205	58.6045	0.37	106.015	0.17	48.8616
0.3	79.9	0.22	63.5765	0.375	106.834	0.1825	53.9219
0.3	74.8	0.23	68.573	0.3825	107.643	0.1975	59.09
0.3	69.1	0.2425	73.5548	0.3875	108.113	0.2125	63.6893
0.3	63.7	0.255	78.664	0.395	109.28	0.225	68.6269
0.3	58.1	0.27	83.4399	0.405	109.56	0.2425	73.5205
0.2	52.4	0.2775	88.1863	0.415	110.065	0.255	78.7817
0.2	48.3	0.29	93.3005	0.43	110.261	0.2725	83.4595
0.2	43.9	0.3025	98.0322	0.445	111.021	0.285	88.3481
0.2	38.4	0.315	103.269	0.4575	111.296	0.3	93.173
0.2	33.8	0.33	108.059	0.4675	111.619	0.315	98.8363
0.2	29.4	0.3425	113.076	0.4775	112.124	0.33	102.98
0.2	24.4	0.3575	117.856	0.49	112.208	0.3425	107.976
0.1	19.6	0.375	122.524	0.5125	112.62	0.355	113.463
0.1	15.1	0.3975	127.771	0.55	113.409	0.3725	117.783
0.1	9.9	0.42	132.36	0.5875	113.929	0.3925	122.966
0.1	21.6	0.445	137.45	0.6275	114.375	0.4225	128.085
0.2	33.9	0.455	137.97	0.6775	114.855	0.4575	132.38
0.2	44.1	0.46	139.951	0.7425	115.164	0.49	137.421
0.2	53.4	0.47	140.691	0.8125	114.733	0.505	139.259
0.3	61	0.48	141.745	0.895	114.782	0.5125	140.466
0.3	68.2	0.485	143.055	0.99	114.831	0.52	141.402
0.3	78.3	0.4975	143.903	1.08	114.601	0.5325	142.471
0.3	87.8	0.51	144.653	1.185	115.145	0.54	143.648
0.4	92.7	0.52	145.256	1.29	115.346	0.555	144.413
0.4	97.1	0.5375	145.771	1.3825	115.537	0.565	145.614
0.4	102.1	0.5525	145.8	1.4675	115.483	0.5825	146.555
0.4	106.8	0.5775	145.384	1.5575	116.224	0.5975	147.688
0.5	112.3	0.66	145.683	1.6625	116.17	0.6175	148.502
0.5	114.4	0.7875	145.344	1.78	116.876	0.64	149.007
1.6	119.5	0.95	145.276	1.9275	116.925	0.6625	149.375
4.2	121.1	1.14	145.462	2.0725	117.067	0.695	149.836
4.6	121.5	1.2775	146.055	2.2125	116.836	0.755	150.213
4.7	122.2	1.3925	146.315	2.35	117.042	0.82	150.321
4.7	122.6	1.59	146.188	2.475	117.239	0.8675	150.959
4.8	122.6	1.8675	146.472	2.6475	119.661	0.9075	151.361
4.8	122.7	1.99	145.992	2.8575	120.583	0.9275	151.635
4.9	123	2.0625	146.531	2.9725	121.352	0.9425	151.096
4.9	123.3	2.115	146.301	3.075	122.284	0.96	151.817
5	123.8	2.1475	146.595	3.1725	123.122	0.975	151.645
5	124.1	2.185	146.418	3.26	123.564	0.99	152.498
5.1	124.8	2.23	147.085	3.3475	124.495	0.9975	151.812
5.2	124.9	2.355	147.919	3.4275	125.089	1.005	152.479
5.2	125.2	2.4175	147.894	3.505	125.8	1.0125	152.003
5.3	125.3	2.505	149.841	3.5825	126.437	1.015	152.307
5.4	125.8	2.7025	151.508	3.66	127.182	1.0275	152.405
5.5	126.7	2.995	152.459	3.74	127.565	1.04	152.41
5.6	127.4	3.255	154.268	3.82	127.938	1.045	152.238
5.7	128.2	3.4575	156.053	3.9375	128.928	1.0575	152.145
5.9	129.7	3.6425	157.563	4.0175	129.399	1.0775	152.793
6.6	132.8	3.835	159.049	4.1	129.987	1.095	152.891
6.9	134.9	4.0275	160.819	4.185	130.703	1.1175	152.822
7.2	136.3	4.345	163.433	4.2675	131.429	1.1925	153.141
7.5	137.3	4.5325	164.614	4.39	132.375	1.395	153.047
7.9	139.6	4.8575	167.105	4.5125	132.684	1.6125	152.694
8.3	141.3	5.045	168.282	4.6375	133.258	1.805	152.935
8.6	142.6	5.2375	169.557	4.7225	134.464	1.935	153.008
9	143.8	5.56	171.744	4.8125	134.738	2.09	154.401
9.4	145.2	5.7525	172.774	4.975	136.033	2.2825	153.273
9.9	147.2	5.95	173.941	5.0625	136.16	2.45	153.111
10.4	147.9	6.1525	174.509	5.1875	137.421	2.5475	152.979
11.3	149.8	6.6775	176.073	5.3075	137.685	2.6275	153.572
11.9	151	6.905	177.01	5.4425	138.494	2.6775	153.685
12.5	152.9	7.1125	177.76	5.525	139.274	2.75	156.161
13.3	154.9	7.4625	179.065	5.61	139.397	2.8775	157.088
14.1	156.7	7.825	180.58	5.695	139.926	3.02	158.27
14.7	157.6	8.035	181.168	5.78	140.279	3.22	158.216
15.3	158.5	8.2475	182.065	5.8625	141.471	3.425	159.613
16	160.7	8.4675	182.953	5.945	142.015	3.56	160.221
16.8	161.8	8.6925	183.34	6.0325	142.383	3.6875	161.314
17.4	162.4	8.9175	184.036	6.1175	142.545	3.825	163.021
17.9	163	9.1575	184.85	6.205	142.701	3.9775	163.786
18.3	163.3	9.3975	185.709	6.29	143.604	4.11	164.531
19	164.5	9.6325	186.228	6.3775	143.765	4.295	165.566
19.6	165.6	9.865	186.611	6.4625	144.3	4.385	166.517
20.2	166.3	10.095	187.42	6.55	144.776	4.48	167.439
21.1	166.7	10.325	188.17	6.6375	144.893	4.58	168.454
21.9	167.7	10.5575	188.199	6.725	145.869	4.6775	168.552
22.4	168.4	10.79	188.886	6.81	145.962	4.775	169.537
22.6	168.5	11.0225	189.813	6.9	146.555	4.8775	170.528
22.6	168.9	11.2575	189.871	6.9925	146.82	4.9825	171.003
22.6	168.8	11.4975	190.533	7.0875	147.472	5.085	171.862
22.7	167.2	11.735	191.112	7.1825	147.821	5.1875	172.131
22.8	167.7	11.98	191.627	7.28	147.909	5.29	172.577
22.9	168.9	12.2275	191.936	7.38	148.002	5.3925	173.151
23	169.4	12.6725	192.769	7.4925	148.448	5.495	173.872
23.1	169.7	12.935	193	7.6175	148.634	5.5975	174.352
23.3	169.5	13.1975	193.147	7.85	148.782	5.7025	175.637
23.6	169.7	13.4625	193.922	8.02	149.703	5.8025	176.181
23.9	169.7	13.7325	193.936	8.1925	149.939	5.9075	176.863
24.3	169.9	14.015	194.633	8.4175	150.748	6.0675	177.216
24.8	170.7	14.3075	195.255	8.56	151.361	6.175	178.27
25.3	171.3	14.6025	195.613	8.695	151.689	6.3375	178.947
26	171.2	14.9025	195.829	8.89	151.979	6.4475	179.736
27.1	172.3	15.22	195.746	9.0775	153.15	6.56	179.864
28.2	172.9	15.5275	196.133	9.205	153.033	6.67	180.746
29.4	173.6	16.045	196.947	9.395	154.19	6.7825	181.227
30.6	174.1	16.36	197.388	9.595	154.621	6.8925	181.609
31.9	174.7	16.67	197.192	9.7325	154.773	7.0025	181.889
32.7	174.7	16.98	197.8	9.8725	155.195	7.1225	182.467
33.9	174.6	17.2975	197.952	10.0125	156.058	7.2425	182.521
35.7	174.9	17.625	198.065	10.22	156.411	7.365	183.404
37.9	175.7	17.96	198.33	10.36	156.411	7.4875	184.39
39.3	175.7	18.3175	198.619	10.5675	157.671	7.61	184.586
40.9	172.1	18.725	198.668	10.71	157.902	7.7375	185.243
40.9	172.7	19.165	199.168	10.9175	158.593	7.8625	185.282
41.8	172.9	19.605	199.649	11.06	159.039	7.9875	185.463
42.1	172.8	20.0575	199.467	11.2025	158.951	8.11	186.027
42.5	172.4	20.5075	199.526	11.4125	159.52	8.26	187.194
43	172	20.93	200.021	11.6275	160.182	8.415	187.008
43.3	172	21.3425	200.056	11.85	160.613	8.5725	187.993
43.7	171.9	21.7325	199.374	12.075	161.094	8.73	188.685
44.1	172	22.065	199.296	12.23	161.741	8.9	189.396
44.5	170.9	22.3925	199.658	12.4575	162.094	9.0825	189.347
45	170.2	22.68	199.354	12.685	162.727	9.2625	189.636
45.4	168.9	22.9025	200.051	12.9325	163.173	9.4525	190.21
45.9	167.9	23.0175	199.149	13.1	163.3	9.64	191.48
46.3	167.1			13.3575	163.928	9.825	191.931
46.6	166.4			13.635	164.286	10.015	192.088
47	165.1			13.9075	165.159	10.2025	192.21
47.6	163			14.0925	165.296	10.3925	193.372
47.9	161.8			14.28	166.1	10.5825	193.098
48.3	160.2			14.725	166.424	10.775	193.152
48.8	157.6			15.085	167.154	10.9875	193.833
49.2	155.8			15.27	167.257	11.1925	194.27
49.5	154.3			15.6225	168.096	11.415	195.201
49.7	149.7			15.98	168.812	11.6525	195.986
				16.1675	169.047	11.8925	195.456
				16.36	169.302	12.145	197.05
				16.655	169.125	12.4125	197.226
				16.955	169.817	12.69	197.648
				17.1575	169.89	12.97	197.521
				17.4675	170.606	13.26	198.732
				17.685	170.636	13.535	198.413
				17.9	170.91	13.8275	198.854
				18.0925	171.572	14.1425	199.747
				18.2825	171.141	14.45	200.129
				18.465	171.219	14.7475	200.634
				18.6475	171.754	15.035	200.433
				18.9125	172.161	15.3175	200.796
				19.09	172.028	15.605	201.326
				19.2675	172.244	15.91	201.527
				19.4525	172.097	16.24	201.517
				19.63	172.656	16.58	202.551
				19.805	172.71	16.915	202.659
				20.07	172.651	17.2275	202.164
				20.2675	172.641	17.5125	202.944
				20.4875	173.239	17.835	202.89
				20.71	173.725	18.1525	203.571
				20.945	173.352	18.47	203.723
				21.205	174.161	18.8025	203.385
				21.64	174.558	19.125	203.797
				22.0925	174.48	19.445	204.356
				22.4075	174.907	19.7775	204.66
				22.8925	174.656	20.065	203.939
				23.2325	175.274	20.155	204.336
				23.5875	175.593	20.155	204.763
				24.12	175.667	20.1925	204.287
				24.6375	175.436	20.4325	204.787
				25.1075	175.211	20.495	205.042
				25.37	175.196	20.785	205.145
				25.565	175	21.135	205.057
				25.675	175.108	21.36	204.395
				25.685	170.832	21.6075	205.023
				25.68	168.689	22.06	204.876
				25.675	166.988	22.5325	204.449
				25.675	166.468	22.905	202.772
				25.6725	165.625	22.755	198.81
				25.67	164.987	22.185	194.333
				25.6675	164.487	21.935	188.901
				25.6675	164.369	21.5325	184.728
				25.6625	164.315	21.52	180.874
				25.6625	163.398	21.5025	178.015
				25.6625	163.982	21.495	174.867
				25.665	164.301	21.495	172.337
				25.6775	166.267	21.49	171.204
				25.685	167.311	21.4875	170.596
				25.705	170.66	21.4825	171.195
				25.72	171.317	21.4625	169.944
				25.725	171.69	21.425	169.434
				25.73	171.558	21.3325	168.924
				25.735	171.587	21.3075	168.64
				25.74	171.734	21.2675	168.483
				25.7425	171.616	21.215	167.87
				25.7375	170.234	21.1875	166.017
				25.73	167.468	21.1475	161.976
				25.72	165.781	21.115	157.156
				25.705	162.972
				25.6925	159.829
				25.685	157.769
				25.67	153.773
				25.655	151.204
				25.6475	150.189
				25.635	147.654
				25.6275	146.305
				25.615	143.795
				25.605	141.912
				25.5975	139.916
				25.5875	138.078
				25.575	135.935
				25.5625	133.812
				25.5525	131.836
				25.5425	129.825
				25.5325	127.31
				25.5225	125.094
		33.9	183.659			34.0275	54.8584
		33.8925	183.517			34.2475	54.0788
		33.8825	182.384			34.57	53.3433
		33.8725	181.987			34.7875	52.7843
		33.8625	179.614			35.1075	51.9017
		33.82	172.842			35.3225	51.6712
		33.785	167.238			35.6375	51.2103
		33.7675	163.977			35.955	50.7347
		33.7575	162.472			36.175	50.5337
		33.7525	161.859			36.3875	50.2297
		33.725	157.367			36.5975	50.1218
						36.91	49.8423
						37.2225	49.5089
						37.4375	49.3667
						37.6475	49.1705
						37.8625	48.7489
						38.0775	48.6067
						38.2925	48.4939
						38.605	47.8025
						38.815	47.5083
						39.1325	46.9346
						39.35	46.4737
						39.6675	45.8216
						39.9875	45.3411
						40.3025	44.5369
						40.525	44.125
						40.745	43.7328
						40.9675	43.1493
						41.185	42.8207
						41.405	42.3843
						41.725	41.6194
						41.9475	41.3988
						42.17	40.5407
						42.3875	40.1435
						42.715	39.2217
						42.9425	38.5401
						43.275	37.4663
						43.6075	36.569
						43.835	35.9119
						44.1725	34.7008
						44.51	33.6319
						44.845	32.7836
						45.175	32.0825
						45.6125	31.2097
						45.8225	30.6605
						45.9875	30.0476
						46.965	27.6793
						47.1725	27.5616
						47.2775	27.5371
						47.435	27.3213
						47.475	27.1399
						47.475	26.8065
						47.475	26.3063
						47.475	25.9435
						47.475	25.6689
						47.475	24.8746
						47.4775	23.3742
						47.475	22.5014
						47.475	21.4226
						47.4725	20.9225
						47.475	19.7702
						47.475	19.2014
						47.475	18.4267
						47.475	17.701
						47.475	16.7105
						47.475	16.3771
						47.4725	15.0238
						47.47	14.5678
						47.475	13.8078
						47.475	13.1752
						47.4725	12.4348
						47.4725	12.3417
						47.475	11.9886
						47.4725	11.4444
						47.4725	10.9099
						47.4725	9.72329
						47.4725	9.68407
						47.47	9.0025
						47.4725	8.90934
						47.4725	8.81128
						47.475	8.66418
						47.4725	8.62985
						47.475	8.45333
						47.47	8.42391
						47.4725	8.07578
						47.4725	7.53641
						47.4725	6.43807
						47.475	6.29097
						47.4725	6.16838
						47.4725	6.16348
						47.4725	6.10464
						47.47	6.08993
						47.47	5.83005
						47.47	5.74179
						47.4725	5.69276
						47.47	5.53095
						47.47	5.21223
						47.4725	4.97197
						47.47	4.74642
						47.4725	0.21084
				14.254	207
				14.263	206.5
				14.27	206.3
				14.274	205.7
				14.275	204.8
				14.274	204.2
				14.271	202.9
				14.269	201.3
				14.265	199.3
				14.259	197.3
				14.257	196.6
				14.249	194.2
				14.242	191.7
				14.235	188.8
				14.226	185.8
				14.215	182.5
				14.212	181.3
				14.2	177.4
				14.189	173.2
				14.174	168.8
				14.157	163.6
				14.143	157.7
