# Supplementary material for: Research on the anti-pull performance of a novel small-diameter steel tube-stud grouting connector
Source: PLoS One. 2026 Jul 22;21(7):e0353244. doi: 10.1371/journal.pone.0353244 (PMC13390846; doi:10.1371/journal.pone.0353244)
Supplement: S1 File — (ZIP) [file pone.0353244.s001.zip › data/Figs. 37-41.xlsx]

## Sheet: Fig. 37
A5
Experimental		Simulated
deformation	Load	deformation	Load
-0.002	-0.09807	0	0
0.001	0	1.96e-05	0.20924
0.003	-0.4413	0.000155972	0.6277
0	0.61782	0.000513334	1.24517
0.006	2.53992	0.0012	2.10741
0.05	20.4469	0.00233	3.36249
0.076	30.891	0.00398	4.97811
0.094	39.0403	0.00628	7.09157
0.094	39.2364	0.00933	9.80443
0.088	33.578	0.01314	12.9363
0.079	29.4101	0.01785	16.4883
0.07	24.5755	0.02357	20.3241
0.061	19.8781	0.03037	24.3969
0.052	14.8669	0.03831	29.2294
0.062	20.1723	0.04748	34.4648
0.07	24.8991	0.05795	40.2889
0.077	29.2827	0.06972	46.4642
0.086	34.235	0.08302	53.032
0.094	39.2658	0.09776	59.5814
0.105	44.3162	0.11416	66.4164
0.116	48.3468	0.13187	73.0931
0.127	53.5737	0.15165	79.9161
0.138	58.4574	0.17286	87.3455
0.153	64.0865	0.19575	96.0802
0.166	68.6171	0.22068	104.773
0.178	73.5106	0.24747	112.277
0.189	76.8449	0.27615	120.068
0.18	72.1475	0.30665	125.757
0.172	66.0674	0.33903	133.714
0.164	62.586	0.37347	140.774
0.156	58.0161	0.4099	148.351
0.146	52.8578	0.44845	154.764
0.138	48.2095	0.48943	155.128
0.13	43.7278	0.53209	155.405
0.122	39.1776	0.57705	155.706
0.11	33.3916	0.62399	155.408
0.101	28.861	0.67346	155.759
0.091	23.8105	0.72507	155.817
0.083	20.6332	0.77865	155.778
0.072	14.9846	0.83434	155.393
0.08	19.6231	0.89263	155.479
0.089	24.7618	0.95285	155.561
0.099	30.0378	1.01477	155.896
0.107	35.5981	1.07969	154.026
0.114	38.9912	1.14713	156.892
0.121	44.179	1.21579	155.957
0.133	48.0134	1.28702	155.549
0.145	55.3291	1.36086	155.92
0.155	59.4577	1.43626	156.106
0.164	64.1943	1.51405	156.287
0.173	69.2349	1.59463	157.009
0.183	73.5106	1.67728	157.749
0.195	78.4532	1.76092	158.284
0.206	82.572	1.84867	159.175
0.22	88.0441	1.93646	159.775
0.236	93.5947	2.02793	160.949
0.247	97.6644	2.12034	161.935
0.264	104.598	2.21498	163.135
0.278	107.981	2.31283	164.404
0.296	113.267	2.41072	166.118
0.314	116.915	2.51144	167.891
0.293	106.383	2.61571	169.919
0.276	97.2329	2.71928	172.034
0.257	87.4361	2.82681	174.101
0.237	77.2862	2.93524	175.486
0.219	68.1856	3.04541	176.726
0.197	57.8298	3.15696	177.508
0.177	48.6312	3.27105	178.42
0.156	37.9321	3.38717	179.521
0.129	27.5567	3.50413	180.611
0.108	19.2701	3.6218	181.625
0.096	14.9061	3.74305	182.211
0.105	19.9369	3.86518	182.708
0.118	26.782	3.98889	183.125
0.126	31.7343	4.112	183.538
0.136	36.0002	4.23849	183.936
0.14	38.9814	4.36682	184.37
0.147	42.1686	4.49513	184.451
0.161	48.4939	4.62496	185.076
0.172	53.7012	4.75666	185.668
0.182	59.0458	4.88992	186.21
0.193	64.057	5.02331	186.979
0.205	68.8427	5.15763	187.794
0.216	73.3636	5.29317	188.602
0.228	78.2276	5.4294	189.226
0.239	82.9741	5.56668	189.501
0.251	87.7989	5.70649	189.802
0.262	92.7317	5.84573	190.046
0.273	97.9096	5.9844	190.417
0.285	102.813	6.12604	190.686
0.3	108.471	6.26713	191.187
0.314	115.424	6.40766	191.374
0.325	117.288	6.55169	191.632
0.339	121.789	6.69275	191.835
0.354	126.339	6.83773	192.148
0.371	131.448	6.97938	192.425
0.393	136.656	7.12474	192.702
0.418	141.432	7.26793	193.174
0.455	146.6	7.41289	193.885
0.484	149.865	7.5573	194.417
0.493	150.542	7.70001	194.982
0.503	151.64	7.84591	195.551
0.52	152.415	7.98907	196.131
0.531	152.209	8.13319	196.605
0.57	153.278	8.27748	196.998
0.595	153.729	8.42219	197.415
0.643	153.013	8.56585	197.901
0.702	152.768	8.70846	198.281
0.752	153.111	8.85072	198.734
0.851	153.847	8.99318	199.156
0.946	153.69	9.13478	199.563
1.079	153.955	9.27623	199.975
1.231	154.465	9.41752	200.39
1.339	154.023	9.55719	200.757
1.435	154.592	9.69543	201.117
1.474	154.376	9.8352	201.53
1.531	155.298	9.97091	201.868
1.552	155.22	10.1088	202.118
1.603	156.396	10.2442	202.43
1.659	156.485	10.3792	202.692
1.772	160.437	10.5122	202.989
1.928	162.202	10.6448	203.283
2.072	163.457	10.7756	203.61
2.316	163.653	10.9067	203.91
2.484	165.674	11.0351	204.23
2.602	165.958	11.162	204.579
2.734	167.458	11.2887	204.894
2.861	169.988	11.4139	205.308
2.989	171.155	11.5375	205.59
3.115	172.685	11.6592	205.881
3.215	173.921	11.7793	206.114
3.34	174.5	11.8976	206.397
3.746	178.314	12.0153	206.548
4.017	181.521	12.1304	206.845
4.48	184.179	12.2437	206.987
4.775	186.64	12.3562	207.191
5.068	188.445	12.4659	207.386
5.395	190.357	12.5748	207.561
5.75	192.132	12.6823	207.802
6.079	193.201	12.7862	207.919
6.55	194.191	12.8899	208.016
6.827	196.496	12.9901	208.145
7.198	197.81	13.0897	208.315
7.597	198.742	13.1854	208.485
8.065	200.634	13.2812	208.615
8.368	201.134	13.3737	208.661
8.7	202.027	13.4643	208.719
9.033	201.429	13.5534	208.804
9.507	202.978	13.6397	208.99
10.025	202.184	13.7241	209.08
10.127	202.958	13.8067	209.174
10.422	204.263	13.8864	209.262
10.898	205.008	13.964	209.252
11.537	206.106	14.0399	209.404
11.896	205.479	14.1137	209.419
12.206	206.42	14.1849	209.569
12.545	206.822	14.2537	209.577
13.042	207.215	14.321	209.706
13.433	207.43	14.386	209.711
13.841	207.764	14.4484	209.858
14.409	207.93	14.5081	209.914
14.77	207.656	14.5661	209.995
15.029	207.744	14.6221	209.924
15.255	207.675	14.6757	210.093
15.302	207.469	14.7274	210.097
15.352	207.048	14.7763	210.1
15.379	206.577	14.8237	210.204
15.393	205.449	14.8684	210.151
15.4	205.165	14.9112	210.216
15.402	203.645	14.9517	210.064
15.394	201.311	14.9904	210.12
15.379	196.78	15.0268	210.016
15.36	190.73	15.0614	209.689
15.335	183.934
15.305	175.372
15.261	165.007
		19.544	200.5
		19.649	200.1
		19.707	200.2
		19.761	200.1
		19.787	199.8
		19.802	198.6
		19.812	198.3
		19.818	198.1
		19.821	197.7
		19.821	196
		19.818	195.4
		19.813	192.4
		19.805	190.5
		19.794	187.5
		19.787	185.1
		19.778	182.5
		19.767	179.4
		19.757	176.5
		19.744	173.3
		19.731	169.9
		19.717	165.9
		19.7	161.8
		19.684	156.5

## Sheet: Fig. 38
B1
Experimental		Simulated
deformation	Load	deformation	Load
0	-0.02942	0	0
0	0.01961	2.05e-05	0.20213
-0.001	0.00981	0.000161316	0.60113
-0.001	0	0.000536113	1.19939
-0.001	0	0.00126	2.05863
-0.001	0.84337	0.00243	3.28777
-0.001	0.64724	0.0042	4.99197
-0.001	0.53937	0.00659	7.10929
-0.001	0.52956	0.00974	9.59296
0	0.64724	0.01373	12.8145
0	0.55898	0.01867	16.5185
-0.001	-0.27459	0.02464	20.2386
-0.002	0.11768	0.03173	24.7667
-0.002	0.16671	0.04013	29.7758
0.006	5.4525	0.04963	35.327
0.017	11.5032	0.06057	41.3068
0.025	14.5923	0.07287	46.9634
0.036	20.4469	0.08684	53.6991
0.045	26.0759	0.10214	61.0642
0.052	30.4889	0.11915	68.5669
0.057	33.7839	0.13787	76.4916
0.067	39.001	0.15843	84.6809
0.067	38.3342	0.18052	93.3251
0.061	34.7548	0.20463	102.285
0.051	28.9885	0.2307	110.992
0.043	24.6245	0.25883	120.584
0.043	24.1146	0.28875	130.856
0.036	19.9467	0.3203	141.211
0.029	15.4847	0.35464	149.742
0.023	12.7094	0.39053	150.946
0.03	15.4259	0.42898	151.159
0.039	21.0451	0.46896	151.195
0.045	25.311	0.51193	151.212
0.054	30.5673	0.55659	151.306
0.062	35.2353	0.60302	151.399
0.069	39.4718	0.6524	151.518
0.08	44.5222	0.70409	151.476
0.09	50.0826	0.75809	152.135
0.099	54.4465	0.81384	151.753
0.11	59.4479	0.87231	151.675
0.122	64.4983	0.93265	151.454
0.132	69.686	0.99601	151.515
0.143	74.3148	1.06109	151.511
0.153	78.5022	1.12885	151.144
0.147	73.8441	1.19874	151.595
0.136	68.7054	1.27179	151.756
0.128	63.753	1.34543	151.625
0.121	59.595	1.42295	152.082
0.112	54.3681	1.5014	152.792
0.103	49.4942	1.58413	153.513
0.094	44.4339	1.66766	154.611
0.085	39.1089	1.75304	155.861
0.078	35.0686	1.84188	157.304
0.068	29.5965	1.93151	158.983
0.06	25.1933	2.02536	160.241
0.051	20.29	2.1202	161.053
0.044	15.8083	2.21759	162.183
0.052	20.3684	2.31577	163.649
0.061	25.7032	2.41672	165.327
0.07	30.9007	2.52111	167.127
0.077	35.3726	2.62671	168.675
0.086	39.5894	2.73477	169.852
0.094	44.9145	2.84384	170.636
0.106	51.1809	2.9546	171.06
0.114	56.0548	3.06887	171.378
0.121	59.85	3.18358	171.955
0.133	66.5087	3.3018	172.713
0.138	69.539	3.41948	173.714
0.146	74.1089	3.54087	175.091
0.156	79.1887	3.66367	176.488
0.167	83.5134	3.78778	178.086
0.184	89.9466	3.91242	179.571
0.194	94.2027	4.041	180.588
0.209	99.1648	4.1687	181.278
0.223	104.47	4.30025	182.12
0.235	108.697	4.43145	182.659
0.25	113.924	4.56497	183.143
0.263	118.474	4.70048	183.4
0.251	110.697	4.83674	182.026
0.243	107.383	4.97398	182.471
0.238	103.941	5.1124	182.479
0.209	93.6339	5.25105	182.628
0.206	85.9749	5.39163	183
0.201	83.7684	5.53351	184.077
0.191	78.6297	5.67803	185.629
0.182	74.0402	5.82137	186.628
0.172	68.9996	5.96627	188.123
0.164	63.9688	6.11115	189.902
0.155	59.5264	6.25705	191.589
0.144	54.3877	6.40497	192.992
0.135	48.9548	6.55235	194.297
0.126	44.6301	6.70113	195.356
0.116	39.462	6.84929	196.665
0.107	35.0784	6.99706	197.693
0.098	29.8416	7.14912	198.374
0.089	24.4382	7.29707	198.871
0.085	21.7511	7.44724	199.367
0.075	15.8574	7.59782	199.938
0.084	20.9372	7.7493	200.497
0.095	27.4292	7.90088	200.975
0.1	30.8811	8.05039	201.464
0.109	35.3824	8.20267	201.781
0.117	40.1876	8.35391	201.999
0.128	46.0913	8.50357	202.27
0.137	50.7396	8.6537	202.504
0.144	55.4076	8.80575	202.599
0.153	60.2226	8.95463	202.68
0.163	65.5869	9.10567	202.662
0.173	70.6079	9.25262	202.649
0.179	74.0598	9.40289	202.683
0.189	79.2181	9.54996	202.773
0.199	84.1312	9.69702	202.934
0.208	88.8973	9.84484	203.234
0.218	94.438	9.99157	203.609
0.23	100.646	10.1379	203.97
0.237	104.686	10.2827	204.377
0.246	108.609	10.425	204.828
0.257	113.728	10.5677	205.274
0.268	118.504	10.709	205.718
0.287	123.368	10.8514	206.138
0.298	127.938	10.9905	206.507
0.316	132.88	11.1278	206.839
0.336	138.097	11.2652	207.152
0.363	142.991	11.4018	207.464
0.395	147.541	11.5361	207.741
0.416	149.502	11.6697	207.911
0.42	149.787	11.8017	208.142
0.434	150.709	11.9328	208.263
0.451	151.16	12.0608	208.38
0.471	151.434	12.1886	208.608
0.495	151.591	12.3148	208.613
0.525	151.817	12.4388	208.59
0.535	151.768	12.5618	208.785
0.575	151.846	12.6827	208.748
0.59	151.876	12.8007	208.954
0.636	151.827	12.9175	208.889
0.682	151.846	13.033	208.7
0.728	151.768	13.147	208.881
0.774	151.827	13.2586	208.77
0.817	151.866	13.3682	208.825
0.862	151.836	13.4747	208.733
0.909	151.797	13.5803	208.635
0.956	151.846	13.6838	208.203
0.975	151.856	13.7862	207.758
1.035	151.817	13.8843	207.832
1.093	151.895	13.9813	207.604
1.159	151.827	14.0774	207.406
1.225	151.758	14.1689	207.408
1.289	151.836	14.26	207.426
1.311	151.866	14.3483	207.409
1.365	151.836	14.4338	207.399
1.411	151.866	14.5174	207.471
1.451	152.003	14.5993	207.459
1.465	152.131	14.6781	207.46
1.493	152.209	14.7557	207.513
1.513	152.405	14.8301	207.43
1.529	152.435	14.902	207.369
1.532	152.327	14.9717	207.352
1.545	152.425	15.0392	207.339
1.55	152.366	15.1046	207.338
1.56	152.317	15.1686	207.385
1.571	152.219	15.2288	207.366
1.585	152.425	15.2865	207.377
1.595	152.621	15.3428	207.338
1.608	152.739	15.3965	207.367
1.621	152.964	15.4481	207.378
1.642	153.543	15.4977	207.389
1.662	153.592	15.544	207.272
1.67	153.562	15.589	207.184
1.684	153.523	15.6318	207.126
1.704	153.621	15.672	207.148
1.73	153.886	15.7098	207.169
1.77	154.229	15.7458	207.041
1.794	154.259	15.7798	207.189
1.807	154.161	15.8119	207.272
1.817	154.062	15.8417	207.332
1.824	153.621	15.8698	207.363
1.832	153.935	15.8958	207.409
1.844	154.288	15.9199	207.477
1.855	154.19	15.942	207.533
1.859	154.18	15.9622	207.603
1.892	154.847	15.9811	207.733
1.972	156.465
2.077	157.858
2.199	158.779
2.328	159.819
2.443	160.839
2.541	161.82
2.636	163.094
2.729	163.967
2.818	164.948
2.909	166.017
2.998	167.125
3.09	167.723
3.182	169.125
3.272	169.979
3.357	170.979
3.446	171.744
3.533	172.705
3.62	173.588
3.709	174.362
3.797	175.176
3.883	175.961
3.968	176.706
4.055	177.53
4.143	178.108
4.229	178.746
4.319	179.687
4.412	180.413
4.508	181.041
4.617	181.766
4.81	183.276
5.264	191.367
5.316	191.916
5.364	192.436
5.414	193.064
5.462	193.505
5.52	193.976
5.571	194.466
5.578	194.868
6.328	195.751
6.381	197.114
6.433	197.427
6.518	197.653
6.531	197.692
6.572	197.839
6.625	198.016
6.684	198.163
6.704	198.173
6.763	198.163
6.819	198.202
6.876	198.3
6.942	198.585
7.008	198.82
7.074	199.016
7.097	199.104
7.159	199.252
7.221	199.301
7.242	199.33
7.304	199.408
7.326	199.408
7.39	199.457
7.412	199.575
7.476	199.595
7.541	199.732
7.607	199.801
7.671	199.938
7.737	200.105
7.763	200.183
7.829	200.144
7.897	200.389
7.959	200.556
8.039	200.723
8.134	201.125
8.234	201.38
8.345	201.84
8.462	202.066
8.576	202.086
8.615	202.39
8.728	202.478
8.841	202.635
8.881	202.674
8.993	202.9
9.032	202.782
9.072	202.909
9.111	202.978
9.151	203.155
9.189	203.233
9.23	203.41
9.269	203.429
9.308	203.429
9.349	203.527
9.39	203.547
9.432	203.586
9.476	203.704
9.52	203.763
9.563	203.743
9.606	203.743
9.648	203.831
9.693	203.812
9.735	203.91
9.779	203.978
9.822	204.027
9.866	204.018
9.908	204.243
9.951	204.174
9.994	204.204
10.037	204.273
10.079	204.361
10.123	204.459
10.166	204.518
10.285	204.635
10.327	204.645
10.368	204.665
10.41	204.773
10.528	204.802
10.647	204.92
10.689	204.89
10.73	205.116
10.772	204.959
10.814	205.018
10.857	205.077
10.899	205.136
10.94	205.155
11.06	205.234
11.102	205.273
11.223	205.39
11.341	205.459
11.383	205.449
11.427	205.557
11.469	205.596
11.512	205.636
11.555	205.655
11.674	205.793
11.716	205.793
11.843	205.91
11.886	205.949
11.928	205.998
12.051	206.077
12.198	206.361
12.348	206.381
12.502	206.401
12.553	206.401
12.698	206.381
12.844	206.479
12.896	206.45
12.947	206.41
13.089	206.401
13.14	206.44
13.283	206.44
13.423	206.499
13.474	206.459
13.611	206.646
13.661	206.548
13.801	206.577
13.85	206.508
13.987	206.508
14.12	206.587
14.251	206.557
14.296	206.538
14.434	206.597
14.595	206.567
14.75	206.587
14.803	206.577
14.855	206.607
14.997	206.607
15.049	206.705
15.097	206.587
15.231	206.616
15.278	206.587
15.403	206.577
15.519	206.567
15.635	206.616
15.68	206.577
15.797	206.577
15.837	206.567
15.939	206.557
15.972	206.518
16.001	206.508
16.029	206.44
16.053	206.401
16.076	206.381
16.096	206.361
16.112	206.332
16.125	206.116
16.134	205.851
16.141	205.39
16.144	204.89
16.144	204.076
16.142	203.253
16.125	199.301
16.102	193.701
16.096	191.338
16.086	188.896
16.075	186.209
16.063	183.326
16.052	180.364
16.039	177.01
16.002	166.556
15.952	152.729

## Sheet: Fig. 39
C4
Experimental		Simulated
deformation	Load	deformation	Load
0	0	0	0
0	-0.07845	3.29e-05	0.43859
0	0.02942	0.000255307	1.16316
0.03	10.5716	0.000846782	2.13233
0.0375	14.6217	0.00198	3.41333
0.05	19.6427	0.00384	4.97889
0.0325	9.83607	0.00663	6.74491
0.045	15.0875	0.01037	8.82247
0.0525	19.6182	0.01537	11.4425
0.0625	24.4137	0.02176	14.7275
0.075	28.9051	0.02956	18.1893
0.0875	34.0781	0.03907	22.2845
0.1	38.9128	0.05027	27.0431
0.0975	33.9065	0.0635	32.3235
0.085	29.1748	0.07859	37.9307
0.075	24.4382	0.09593	43.8981
0.065	19.5054	0.1157	50.0466
0.055	14.4844	0.13757	56.6011
0.045	9.80175	0.16177	63.4763
0.0525	14.656	0.18872	70.7322
0.0625	19.7261	0.21829	77.1616
0.0725	24.6392	0.25094	80.694
0.0825	29.2581	0.28607	83.3915
0.11	40.8741	0.32406	87.0138
0.1175	43.772	0.3652	93.509
0.1275	48.4792	0.40967	102.898
0.1425	53.8287	0.45686	108.071
0.16	58.5114	0.50734	112.019
0.175	63.5471	0.56125	112.736
0.1675	59.0066	0.61828	113.026
0.16	53.814	0.67903	113.411
0.15	48.641	0.74279	113.447
0.14	43.7426	0.81033	113.782
0.1275	38.7069	0.88111	113.821
0.115	34.1075	0.95562	114.084
0.105	29.3219	1.03317	114.18
0.095	24.5068	1.11483	114.44
0.0825	19.4564	1.20021	114.572
0.0725	14.9944	1.28863	114.731
0.0625	10.042	1.38115	114.853
0.0675	14.71	1.47773	115
0.08	19.8094	1.57738	115.158
0.0875	24.6343	1.68126	115.318
0.1	29.1552	1.78872	115.524
0.11	34.2497	1.89844	115.718
0.12	38.9471	2.01261	115.954
0.13	44.0073	2.13191	116.2
0.145	48.739	2.25363	116.431
0.155	53.9072	2.37867	116.657
0.165	58.7026	2.50847	116.931
0.175	63.6403	2.64096	117.692
0.195	68.1856	2.7767	118.767
0.225	73.4175	2.91624	119.971
0.2425	78.0413	3.06072	121.148
0.2625	83.2094	3.20724	122.2
0.28	87.9706	3.35814	123.24
0.3025	93.0896	3.51104	124.333
0.2975	88.0049	3.66865	125.616
0.285	83.0721	3.82837	126.154
0.275	77.7275	3.99285	127.956
0.265	74.2167	4.15947	129.958
0.25	69.0241	4.32896	131.923
0.2375	63.5814	4.50375	133.164
0.225	58.3888	4.68113	134.287
0.215	53.8189	4.85876	135.618
0.2025	49.0382	5.04248	136.598
0.19	43.718	5.22797	137.755
0.175	38.7412	5.41708	138.233
0.1625	34.083	5.60871	139.745
0.1475	29.3758	5.80123	140.41
0.1325	24.7128	5.99862	141.274
0.115	19.7898	6.19703	142.399
0.1025	14.8473	6.39892	143.385
0.0875	10.0469	6.60243	144.161
0.095	14.6806	6.81021	145.401
0.1075	19.78	7.01801	146.159
0.1175	24.5853	7.2292	147.063
0.1275	29.3072	7.44328	148.371
0.14	34.2154	7.65801	149.064
0.145	34.7989	7.87716	149.561
0.1525	38.9373	8.09571	150.392
0.165	43.9828	8.3168	151.423
0.1775	48.5331	8.53911	153.045
0.195	53.7552	8.76404	153.099
0.2075	58.7762	8.98993	153.675
0.22	63.7628	9.21751	153.999
0.235	68.5975	9.44705	152.78
0.2475	73.3734	9.67849	153.666
0.26	78.2227	9.90895	154.206
0.2775	83.2339	10.1431	154.856
0.29	88.1765	10.3758	154.983
0.31	93.0602	10.6116	155.409
0.33	97.9586	10.8465	155.789
0.3525	103.019	11.083	156.279
0.355	103.828	11.3203	156.705
0.3625	105.073	11.5599	156.942
0.37	106.015	11.797	157.59
0.375	106.834	12.0335	158.091
0.3825	107.643	12.2738	158.431
0.3875	108.113	12.5112	159.197
0.395	109.28	12.751	159.324
0.405	109.56	12.9906	159.98
0.415	110.065	13.2314	160.392
0.43	110.261	13.4671	160.651
0.445	111.021	13.7055	161.199
0.4575	111.296	13.9454	161.682
0.4675	111.619	14.1822	162.326
0.4775	112.124	14.4183	163.679
0.49	112.208	14.6575	164.161
0.5125	112.62	14.891	165.128
0.55	113.409	15.1269	165.629
0.5875	113.929	15.3613	165.927
0.6275	114.375	15.5929	166.314
0.6775	114.855	15.8248	166.856
0.7425	115.164	16.0541	167.229
0.8125	114.733	16.2848	167.594
0.895	114.782	16.5123	168.19
0.99	114.831	16.7377	168.661
1.08	114.601	16.9629	168.9
1.185	115.145	17.1846	169.289
1.29	115.346	17.4069	169.699
1.3825	115.537	17.6264	169.631
1.4675	115.483	17.8443	169.686
1.5575	116.224	18.0595	169.472
1.6625	116.17	18.2735	169.629
1.78	116.876	18.4848	169.757
1.9275	116.925	18.6929	169.704
2.0725	117.067	18.9001	170.485
2.2125	116.836	19.1023	170.668
2.35	117.042	19.3059	171.167
2.475	117.239	19.505	171.777
2.6475	119.661	19.7018	172.056
2.8575	120.583	19.8966	172.363
2.9725	121.352	20.0855	173.15
3.075	122.284	20.2736	173.413
3.1725	123.122	20.4613	173.766
3.26	123.564	20.6429	173.857
3.3475	124.495	20.8213	173.823
3.4275	125.089	20.9981	173.898
3.505	125.8	21.1718	174.026
3.5825	126.437	21.3432	174.208
3.66	127.182	21.5102	174.452
3.74	127.565	21.6737	174.874
3.82	127.938	21.8329	175.56
3.9375	128.928	21.9915	175.958
4.0175	129.399	22.1447	176.204
4.1	129.987	22.2959	176.473
4.185	130.703	22.442	176.819
4.2675	131.429	22.5855	176.928
4.39	132.375	22.7241	177.097
4.5125	132.684	22.8618	177.155
4.6375	133.258	22.9932	177.265
4.7225	134.464	23.123	177.34
4.8125	134.738	23.2478	177.483
4.975	136.033	23.3707	177.554
5.0625	136.16	23.4882	177.661
5.1875	137.421	23.6023	177.73
5.3075	137.685	23.7128	177.801
5.4425	138.494	23.8213	177.957
5.525	139.274	23.9245	178.024
5.61	139.397	24.0243	178.194
5.695	139.926	24.1201	178.138
5.78	140.279	24.2126	178.209
5.8625	141.471	24.3004	178.136
5.945	142.015	24.3858	178.071
6.0325	142.383	24.467	177.918
6.1175	142.545	24.5455	177.79
6.205	142.701	24.6202	177.556
6.29	143.604	24.6907	177.586
6.3775	143.765	24.7576	177.482
6.4625	144.3	24.8215	177.282
6.55	144.776	24.8821	177.449
6.6375	144.893	24.9392	177.265
6.725	145.869	24.9929	177.126
6.81	145.962	25.044	177.058
6.9	146.555
6.9925	146.82
7.0875	147.472
7.1825	147.821
7.28	147.909
7.38	148.002
7.4925	148.448
7.6175	148.634
7.85	148.782
8.02	149.703
8.1925	149.939
8.4175	150.748
8.56	151.361
8.695	151.689
8.89	151.979
9.0775	153.15
9.205	153.033
9.395	154.19
9.595	154.621
9.7325	154.773
9.8725	155.195
10.0125	156.058
10.22	156.411
10.36	156.411
10.5675	157.671
10.71	157.902
10.9175	158.593
11.06	159.039
11.2025	158.951
11.4125	159.52
11.6275	160.182
11.85	160.613
12.075	161.094
12.23	161.741
12.4575	162.094
12.685	162.727
12.9325	163.173
13.1	163.3
13.3575	163.928
13.635	164.286
13.9075	165.159
14.0925	165.296
14.28	166.1
14.725	166.424
15.085	167.154
15.27	167.257
15.6225	168.096
15.98	168.812
16.1675	169.047
16.36	169.302
16.655	169.125
16.955	169.817
17.1575	169.89
17.4675	170.606
17.685	170.636
17.9	170.91
18.0925	171.572
18.2825	171.141
18.465	171.219
18.6475	171.754
18.9125	172.161
19.09	172.028
19.2675	172.244
19.4525	172.097
19.63	172.656
19.805	172.71
20.07	172.651
20.2675	172.641
20.4875	173.239
20.71	173.725
20.945	173.352
21.205	174.161
21.64	174.558
22.0925	174.48
22.4075	174.907
22.8925	174.656
23.2325	175.274
23.5875	175.593
24.12	175.667
24.6375	175.436
25.1075	175.211
25.37	175.196
25.565	175
25.675	175.108
25.685	170.832
25.68	168.689
25.675	166.988
25.675	166.468
25.6725	165.625
25.67	164.987
25.6675	164.487
25.6675	164.369
25.6625	164.315
25.6625	163.398
25.6625	163.982
25.665	164.301
25.6775	166.267
25.685	167.311
25.705	170.66
25.72	171.317
25.725	171.69
25.73	171.558
25.735	171.587
25.74	171.734
25.7425	171.616
25.7375	170.234
25.73	167.468
25.72	165.781
25.705	162.972
25.6925	159.829
25.685	157.769
25.67	153.773
25.655	151.204
25.6475	150.189
25.635	147.654
25.6275	146.305
25.615	143.795
25.605	141.912
25.5975	139.916
25.5875	138.078
25.575	135.935
25.5625	133.812
25.5525	131.836
25.5425	129.825
25.5325	127.31
25.5225	125.094

## Sheet: Fig. 40
D1
Experimental		Simulated
deformation	Load	deformation	Load
0	0	0	0
0	0.0049	2.88e-05	0.2598
0	-0.30891	0.000228832	0.79034
0.0275	9.67426	0.000762334	1.59159
0.04	14.8914	0.00179	2.76224
0.0575	19.3975	0.00348	4.43752
0.07	24.3891	0.00595	6.66268
0.0825	29.1601	0.00943	9.56908
0.095	34.3331	0.01386	12.955
0.1075	38.8834	0.01966	17.0342
0.1025	33.9212	0.02667	21.4863
0.0925	29.1061	0.03534	26.9049
0.08	24.09	0.04544	33.0933
0.07	19.3828	0.05718	39.5263
0.055	14.3962	0.07092	46.1444
0.045	9.69878	0.08646	53.384
0.055	14.6462	0.1043	61.6044
0.0675	19.5447	0.12391	69.766
0.0775	24.3205	0.14593	77.9262
0.0875	29.4396	0.17031	85.9815
0.0975	34.2301	0.19697	93.255
0.1125	39.2217	0.22642	101.228
0.1275	44.1741	0.25798	108.385
0.1375	48.6557	0.29265	115.179
0.15	53.7895	0.32941	123.858
0.1675	58.8497	0.36968	133.962
0.1825	63.6648	0.41234	144.37
0.195	68.4504	0.45779	146.154
0.21	73.2949	0.50641	146.295
0.225	79.0024	0.55753	146.461
0.215	73.1625	0.61269	146.607
0.205	68.4553	0.66992	146.543
0.1925	63.5128	0.73046	146.781
0.1825	58.6683	0.79456	146.942
0.17	53.9072	0.86185	147.282
0.16	48.7538	0.93236	147.38
0.1475	43.9828	1.0057	147.166
0.135	38.9667	1.08254	147.375
0.1275	34.4851	1.16264	147.309
0.115	29.2778	1.24616	147.147
0.1025	24.6098	1.33229	147.329
0.09	19.8683	1.4231	147.675
0.0775	14.6806	1.51601	147.62
0.0625	9.94885	1.6123	147.574
0.075	14.7982	1.71274	147.895
0.0875	19.7212	1.81571	148.074
0.0975	24.4774	1.92255	148.132
0.105	29.3121	2.03239	148.175
0.1175	34.3478	2.14639	148.234
0.1325	39.3933	2.26176	148.575
0.145	44.1544	2.38252	148.084
0.155	48.8469	2.50582	148.848
0.1675	53.917	2.63156	150.007
0.1775	58.8595	2.75996	151.451
0.1925	63.655	2.89331	153.059
0.205	68.676	3.02782	154.859
0.2175	73.6136	3.16681	156.727
0.2275	78.5071	3.30935	158.623
0.245	83.5919	3.45272	160.407
0.2575	88.4805	3.6015	162.084
0.275	93.4231	3.75187	163.573
0.285	98.1597	3.90611	164.857
0.3025	103.127	4.06345	165.902
0.3175	107.79	4.22182	166.627
0.335	112.875	4.38301	167.19
0.3475	117.793	4.54966	167.572
0.3425	112.438	4.71577	167.872
0.3325	107.76	4.88427	168.094
0.3175	102.72	5.0578	168.339
0.3075	98.0763	5.23181	168.616
0.2975	93.0602	5.40898	168.914
0.285	88.0931	5.59041	169.113
0.2725	83.1359	5.77073	169.578
0.26	78.2326	5.95505	169.717
0.2375	68.4749	6.14235	169.871
0.23	63.7236	6.33144	169.937
0.215	58.5849	6.52292	170.193
0.205	53.8434	6.71526	170.97
0.1925	48.9793	6.90727	172.033
0.1775	44.1005	7.10473	173.616
0.1675	39.3835	7.30299	175.169
0.155	34.4262	7.50149	176.776
0.145	29.4445	7.70254	178.131
0.13	24.7667	7.90684	179.286
0.1175	19.4613	8.11129	180.294
0.105	14.7492	8.31439	180.986
0.0875	9.86059	8.52335	181.489
0.1	14.6855	8.73036	181.94
0.11	19.5839	8.94025	182.219
0.12	24.7128	9.15019	182.54
0.135	29.3905	9.36073	182.859
0.1425	34.2889	9.57144	183.17
0.1575	39.4325	9.78293	183.491
0.1675	43.9044	9.99598	183.54
0.18	48.891	10.2103	183.525
0.1925	53.8336	10.4246	183.508
0.205	58.6045	10.6404	183.389
0.22	63.5765	10.8545	183.328
0.23	68.573	11.0702	183.259
0.2425	73.5548	11.2863	183.236
0.255	78.664	11.5008	183.385
0.27	83.4399	11.7185	183.508
0.2775	88.1863	11.9317	183.92
0.29	93.3005	12.1489	184.528
0.3025	98.0322	12.3641	185.261
0.315	103.269	12.5763	186.043
0.33	108.059	12.7939	186.995
0.3425	113.076	13.0057	187.903
0.3575	117.856	13.2183	188.797
0.375	122.524	13.4309	189.755
0.3975	127.771	13.6454	190.553
0.42	132.36	13.8559	191.343
0.445	137.45	14.0642	191.98
0.455	137.97	14.2745	192.686
0.46	139.951	14.483	193.524
0.47	140.691	14.6893	194.107
0.48	141.745	14.8949	194.536
0.485	143.055	15.0958	194.878
0.4975	143.903	15.3003	195.16
0.51	144.653	15.5	195.431
0.52	145.256	15.7012	195.69
0.5375	145.771	15.8974	196.011
0.5525	145.8	16.0934	196.322
0.5775	145.384	16.2883	196.59
0.66	145.683	16.4818	196.908
0.7875	145.344	16.6703	197.181
0.95	145.276	16.8607	197.516
1.14	145.462	17.0466	197.816
1.2775	146.055	17.2315	198.149
1.3925	146.315	17.413	198.416
1.59	146.188	17.5926	198.686
1.8675	146.472	17.7698	198.847
1.99	145.992	17.9446	199.327
2.0625	146.531	18.117	199.747
2.115	146.301	18.2868	200.127
2.1475	146.595	18.454	200.251
2.185	146.418	18.6186	200.249
2.23	147.085	18.7805	200.221
2.355	147.919	18.9412	200.133
2.4175	147.894	19.0976	199.999
2.505	149.841	19.251	199.857
2.7025	151.508	19.4016	199.695
2.995	152.459	19.5492	199.49
3.255	154.268	19.6939	199.346
3.4575	156.053	19.8355	199.204
3.6425	157.563	19.9741	199.012
3.835	159.049	20.1095	198.897
4.0275	160.819	20.2419	198.877
4.345	163.433	20.3711	198.983
4.5325	164.614	20.4984	198.972
4.8575	167.105	20.6212	198.914
5.045	168.282	20.7408	198.8
5.2375	169.557	20.8571	198.178
5.56	171.744	20.9701	197.928
5.7525	172.774	21.0799	197.527
5.95	173.941	21.1864	197.097
6.1525	174.509	21.2895	196.731
6.6775	176.073	21.3894	196.434
6.905	177.01	21.4859	196.428
7.1125	177.76	21.5791	196.406
7.4625	179.065	21.67	196.52
7.825	180.58	21.7566	196.451
8.035	181.168	21.8398	196.441
8.2475	182.065	21.9198	196.449
8.4675	182.953	21.9965	196.478
8.6925	183.34	22.07	196.395
8.9175	184.036	22.1402	196.405
9.1575	184.85	22.2073	196.34
9.3975	185.709	22.2711	196.454
9.6325	186.228	22.3318	196.516
9.865	186.611	22.3894	196.612
10.095	187.42
10.325	188.17
10.5575	188.199
10.79	188.886
11.0225	189.813
11.2575	189.871
11.4975	190.533
11.735	191.112
11.98	191.627
12.2275	191.936
12.6725	192.769
12.935	193
13.1975	193.147
13.4625	193.922
13.7325	193.936
14.015	194.633
14.3075	195.255
14.6025	195.613
14.9025	195.829
15.22	195.746
15.5275	196.133
16.045	196.947
16.36	197.388
16.67	197.192
16.98	197.8
17.2975	197.952
17.625	198.065
17.96	198.33
18.3175	198.619
18.725	198.668
19.165	199.168
19.605	199.649
20.0575	199.467
20.5075	199.526
20.93	200.021
21.3425	200.056
21.7325	199.374
22.065	199.296
22.3925	199.658
22.68	199.354
22.9025	200.051
23.0175	199.149

## Sheet: Fig. 41
E
Experimental		Simulated
deformation	Load	deformation	Load
0	0.09807	0	0
0.015	10.0371	6.11e-05	0.47779
0.0225	14.1118	0.00047181	1.46513
0.03	19.4809	0.00159	3.05136
0.04	24.2224	0.00372	5.4573
0.05	29.0277	0.00717	8.87114
0.0625	34.186	0.01229	13.2542
0.07	38.6774	0.01944	17.8738
0.065	34.0046	0.0287	24.1069
0.0575	29.1503	0.04053	31.5854
0.0475	24.4676	0.05508	40.3263
0.0425	19.5152	0.07287	49.8918
0.0325	14.6609	0.09368	60.3411
0.025	9.77233	0.11812	71.102
0.0325	15.0483	0.14632	82.4897
0.04	19.7751	0.17875	93.4877
0.0475	24.5607	0.21497	104.576
0.0575	29.3072	0.25611	114.24
0.0625	34.2007	0.30148	119.606
0.0725	39.2903	0.35178	127.981
0.0775	43.7131	0.407	133.235
0.0875	48.489	0.46736	135.342
0.095	53.7306	0.53301	137.391
0.105	58.7467	0.60411	134.207
0.1125	62.7037	0.68015	142.556
0.1225	68.6466	0.76251	151.772
0.13	72.8536	0.85071	153.022
0.16	77.9482	0.94489	153.112
0.155	73.0743	1.04514	153.808
0.1475	68.2396	1.15157	153.566
0.1425	63.601	1.26428	154.438
0.1325	58.6487	1.38368	154.22
0.1275	53.814	1.50921	154.829
0.1175	48.69	1.64125	154.712
0.1075	43.7867	1.77988	154.892
0.0975	38.6676	1.92423	155.073
0.09	34.0634	2.07659	155.206
0.085	29.0963	2.23519	156.445
0.075	24.4921	2.40006	157.083
0.0675	19.7702	2.57238	159.005
0.06	14.9748	2.75132	159.955
0.05	10.1107	2.93697	162.11
0.0575	14.8963	3.12947	163.267
0.0625	19.8192	3.3292	164.684
0.07	24.6196	3.5354	166.491
0.0775	29.2679	3.74843	168.036
0.09	34.2742	3.96825	169.224
0.095	38.9177	4.19516	170.959
0.105	43.9828	4.42846	171.927
0.1125	48.8273	4.66893	173.173
0.12	54.1474	4.9157	175.37
0.1275	58.4182	5.16999	178.244
0.1325	63.6746	5.43049	178.275
0.1425	68.7887	5.69801	183.466
0.15	73.1331	5.97162	183.613
0.1575	77.8942	6.25214	183.751
0.1675	83.131	6.5386	184.351
0.1775	88.2059	6.83186	185.968
0.19	92.8494	7.13088	186.892
0.205	96.9044	7.43657	187.821
0.2125	102.435	7.74783	188.609
0.225	108.226	8.0656	151.238
0.24	112.468	8.38874	148.333
0.25	117.994	8.71821	145.914
0.2475	112.271	9.05282	140.401
0.2425	107.535	9.39358	139.241
0.235	102.661	9.73947	138.742
0.2275	97.9684	10.0905	137.805
0.2225	92.565	10.4474	134.619
0.215	88.2599	10.8087	130.749
0.2075	82.9201	11.1757	126.059
0.2	77.9187	11.5469	124.567
0.1925	73.5106	11.9231	122.441
0.1825	68.4749	12.3043	121.204
0.1725	63.7383	12.6893	119.263
0.1625	58.325	13.0793	117.147
0.155	53.8091	13.4728	115.169
0.15	48.7783	13.871	113.429
0.14	43.8259	14.2724	111.048
0.1325	38.8687	14.6782	109.849
0.1275	34.2203	15.087	108.049
0.1175	29.4543	15.4998	107.626
0.105	24.4921	15.9152	107.012
0.1	20.5842	16.3344	107.13
0.09	14.9698	16.7559	106.113
0.08	10.3313	17.1809	105.075
0.0875	14.7786	17.6077	104.497
0.0925	19.8634	18.0377	103.731
0.1	24.4676	18.4693	102.899
0.1075	29.3464	18.9037	100.442
0.115	34.2889	19.3397	98.8955
0.1225	38.8196	19.7771	97.2018
0.1275	44.1692	20.2167	96.0517
0.1375	48.8714	20.6571	95.0108
0.15	54.0297	21.0994	94.7932
0.1575	58.7762	21.5421	93.951
0.1625	63.7579	21.9865	92.0842
0.1725	68.7838	22.4309	91.1559
0.18	73.2851	22.876	91.6233
0.19	78.1835	23.3218	91.2063
0.1975	83.1457	23.7669	89.9805
0.2075	88.2599	24.2127	88.5286
0.215	93.2024	24.6578	87.4137
0.22	98.3558	25.1037	86.3398
0.23	103.387	25.5477	85.0462
0.24	108.001	25.9921	84.191
0.245	112.855	26.4349	83.4379
0.255	118.067	26.8772	82.7225
0.2725	122.039	27.3175	82.192
0.29	127.707	27.7569	81.6697
0.3075	132.292	28.1947	80.5276
0.3075	129.678	28.6309	80.6326
0.3075	131.561	29.0646	79.8275
0.3125	134.464	29.4969	77.7359
0.3175	134.43	29.9262	75.0945
0.3175	135.523	30.3537	73.2816
0.3225	136.072	30.7779	72.8919
0.325	136.705	31.2001	72.0398
0.33	137.107	31.6186	70.1819
0.335	138.303	32.0347	68.976
0.34	138.965	32.4468	67.686
0.345	139.725	32.8562	66.639
0.35	140.618	33.2614	66.1563
0.3575	141.642	33.6635	65.8777
0.3625	142.005	34.061	64.1521
0.3725	143.422	34.4552	63.4202
0.3825	144.192	34.8445	62.3027
0.3975	145.658	35.2302	61.6626
0.41	146.678	35.6108	60.4193
0.4225	147.546	35.9874	59.3255
0.4425	148.247	36.3586	58.6197
0.4775	148.919	36.7255	57.3048
0.525	149.502	37.0868	56.6591
0.66	149.86	37.4437	55.848
0.7425	150.483	37.7948	56.954
0.825	150.954	38.1409	54.858
0.9175	151.204	38.4812	53.713
1.0325	150.885	38.8163	52.2803
1.1975	150.66	39.1452	51.3823
1.32	150.91	39.4689	50.6331
1.48	151.424	39.7861	49.5693
1.565	151.214	40.0978	49.4899
1.635	151.199	40.4031	48.5278
1.6975	151.194	40.7026	48.3127
1.74	151.282	40.9953	48.5871
1.77	151.351
1.7825	150.836
1.79	150.91
1.8	150.738
1.82	151.322
1.83	151.498
1.84	151.493
1.8475	151.606
1.8625	151.939
1.87	151.719
1.8775	151.9
1.9025	153.322
1.9725	155.004
2.1175	156.004
2.32	156.215
2.5275	158.338
2.66	159.574
2.745	160.113
2.82	161.192
2.9425	162.182
3.1	163.462
3.2125	164.815
3.3325	165.468
3.4825	167.032
3.5975	168.228
3.715	169.645
3.7925	169.944
3.91	170.783
4.03	171.808
4.185	173.185
4.265	173.916
4.385	174.652
4.47	175.358
4.64	176.328
4.7325	177.236
4.8325	177.53
4.975	178.584
5.0725	178.633
5.2125	179.521
5.315	180.501
5.4125	180.707
5.5125	181.658
5.71	182.521
5.805	182.683
5.9075	183.737
6.06	184.139
6.2625	185.032
6.4175	185.767
6.57	186.655
6.7275	187.302
6.89	187.67
7.27	189.303
7.4575	189.916
7.6775	189.759
7.95	189.656
8.45	156.867
8.5025	155.965
8.56	154.489
8.6775	153.42
8.7475	152.346
8.8125	152.297
8.9775	150.321
9.0925	148.35
9.265	146.526
9.3675	145.011
9.4325	144.771
9.5025	143.633
9.5725	143.349
9.645	142.216
9.7225	141.265
9.8325	138.838
10.015	136.847
10.19	134.582
10.3	132.944
10.74	129.355
11.1675	125.643
11.5325	123.397
12.875	113.443
13.45	108.221
13.9675	105.681
14.72	104.024
16.125	100.876
16.6975	96.9191
17.0175	95.6688
17.26	94.644
17.425	93.9624
17.585	93.8938
17.745	93.3054
17.9125	92.6336
18.0775	91.6088
18.245	91.1528
18.4875	90.177
18.65	89.3386
18.8125	89.0346
18.9775	88.3873
19.1425	87.5047
19.3075	86.985
19.5475	86.1367
19.7125	85.7592
19.96	84.9991
20.1225	84.3617
20.4425	83.2977
20.6075	82.925
20.855	82.1552
21.0925	81.6208
21.335	81.4197
21.495	81.15
21.7375	80.743
21.9	80.493
22.06	80.2919
22.22	80.4341
22.4525	80.2135
22.61	80.3753
22.835	80.5567
23.0675	81.0275
23.225	81.0225
23.49	81.5325
23.8775	81.9836
24.0775	82.1748
24.2725	82.2386
24.47	82.6701
24.6725	82.827
24.8725	82.7485
25.075	82.7828
25.2775	82.8221
25.4775	82.675
25.6775	82.8221
25.8775	82.6161
26.08	82.7387
26.385	82.3611
26.5925	82.1552
26.8	81.4001
27.1025	80.9686
27.4125	80.3116
27.825	78.6591
28.0475	77.4725
28.265	76.3497
28.6825	74.761
28.995	73.6038
29.305	72.6133
29.725	71.1963
29.9425	70.3088
30.165	69.4066
30.4925	67.9503
30.93	66.0233
31.1575	65.2878
31.495	63.5716
31.825	62.1104
32.0475	61.4043
32.275	60.4286
32.5	59.036
32.725	58.634
32.9475	57.7416
33.1675	56.8344
33.4925	56.0058
33.8125	55.2703
34.0275	54.8584
34.2475	54.0788
34.57	53.3433
34.7875	52.7843
35.1075	51.9017
35.3225	51.6712
35.6375	51.2103
35.955	50.7347
36.175	50.5337
36.3875	50.2297
36.5975	50.1218
36.91	49.8423
37.2225	49.5089
37.4375	49.3667
37.6475	49.1705
37.8625	48.7489
38.0775	48.6067
38.2925	48.4939
38.605	47.8025
38.815	47.5083
39.1325	46.9346
39.35	46.4737
39.6675	45.8216
39.9875	45.3411
40.3025	44.5369
40.525	44.125
40.745	43.7328
40.9675	43.1493
41.185	42.8207
41.405	42.3843
41.725	41.6194
41.9475	41.3988
42.17	40.5407
42.3875	40.1435
42.715	39.2217
42.9425	38.5401
43.275	37.4663
43.6075	36.569
43.835	35.9119
44.1725	34.7008
44.51	33.6319
44.845	32.7836
45.175	32.0825
45.6125	31.2097
45.8225	30.6605
45.9875	30.0476
46.965	27.6793
47.1725	27.5616
47.2775	27.5371
47.435	27.3213
47.475	27.1399
47.475	26.8065
47.475	26.3063
47.475	25.9435
47.475	25.6689
47.475	24.8746
47.4775	23.3742
47.475	22.5014
47.475	21.4226
47.4725	20.9225
47.475	19.7702
47.475	19.2014
47.475	18.4267
47.475	17.701
47.475	16.7105
47.475	16.3771
47.4725	15.0238
47.47	14.5678
47.475	13.8078
47.475	13.1752
47.4725	12.4348
47.4725	12.3417
47.475	11.9886
47.4725	11.4444
47.4725	10.9099
47.4725	9.72329
47.4725	9.68407
47.47	9.0025
47.4725	8.90934
47.4725	8.81128
47.475	8.66418
47.4725	8.62985
47.475	8.45333
47.47	8.42391
47.4725	8.07578
47.4725	7.53641
47.4725	6.43807
47.475	6.29097
47.4725	6.16838
47.4725	6.16348
47.4725	6.10464
47.47	6.08993
47.47	5.83005
47.47	5.74179
47.4725	5.69276
47.47	5.53095
47.47	5.21223
47.4725	4.97197
47.47	4.74642
47.4725	0.21084
