# Supplementary material for: Research on the anti-pull performance of a novel small-diameter steel tube-stud grouting connector
Source: PLoS One. 2026 Jul 22;21(7):e0353244. doi: 10.1371/journal.pone.0353244 (PMC13390846; doi:10.1371/journal.pone.0353244)
Supplement: S1 File — (ZIP) [file pone.0353244.s001.zip › data/Figs.45-50 .xlsx]

## Sheet: Fig. 45
A5
Experimental				Simulated
Axial strain	Load	Lateral strain	Load	Axial strain	Load	Lateral strain	Load
0	0	0	0	0	0	0	0
0.00676	20.4469	-0.00114	20.4469	0.00311	7.4874	-0.00115	7.4874
0.01	30.891	-0.00186	30.891	0.0071	17.2541	-0.00248	17.2541
0.01243	39.0403	-0.00238	39.0403	0.01306	32.1721	-0.00354	32.1721
0.01243	39.0403	-0.00238	39.0403	0.02199	54.6909	-0.00508	54.6909
0.01243	39.0403	-0.00238	39.0403	0.03517	88.0407	-0.00706	88.0407
0.01243	39.0403	-0.00238	39.0403	0.05932	149.647	-0.00989	149.647
0.01243	39.0403	-0.00238	39.0403	0.06295	158.987	-0.0102	158.987
0.01243	39.0403	-0.00238	39.0403	0.06321	159.67	-0.01021	159.67
0.01243	39.0403	-0.00238	39.0403	0.06347	160.327	-0.01021	160.327
0.01243	39.0403	-0.00238	39.0403	0.06395	161.601	-0.01022	161.601
0.01243	39.0403	-0.00238	39.0403	0.06631	167.762	-0.01029	167.762
0.01243	39.0403	-0.00238	39.0403	0.0704	178.376	-0.01043	178.376
0.01243	39.0403	-0.00238	39.0403	0.07597	192.86	-0.01064	192.86
0.01243	39.0403	-0.00243	39.0403
0.01376	44.3162	-0.00276	44.3162
0.01533	48.3468	-0.00314	48.3468
0.01705	53.5737	-0.00343	53.5737
0.01857	58.4574	-0.00376	58.4574
0.02071	64.0865	-0.00419	64.0865
0.02248	68.6171	-0.00462	68.6171
0.02433	73.5106	-0.00495	73.5106
0.0259	76.8449	-0.00557	76.8449
0.0259	76.8449	-0.00557	76.8449
0.0259	76.8449	-0.00557	76.8449
0.0259	76.8449	-0.00557	76.8449
0.0259	76.8449	-0.00557	76.8449
0.0259	76.8449	-0.00557	76.8449
0.0259	76.8449	-0.00557	76.8449
0.0259	76.8449	-0.00557	76.8449
0.0259	76.8449	-0.00557	76.8449
0.0259	76.8449	-0.00557	76.8449
0.0259	76.8449	-0.00557	76.8449
0.0259	76.8449	-0.00557	76.8449
0.0259	76.8449	-0.00557	76.8449
0.0259	76.8449	-0.00557	76.8449
0.0259	76.8449	-0.00557	76.8449
0.0259	76.8449	-0.00557	76.8449
0.0259	76.8449	-0.00557	76.8449
0.0259	76.8449	-0.00557	76.8449
0.0259	76.8449	-0.00557	76.8449
0.0259	76.8449	-0.00557	76.8449
0.0259	76.8449	-0.00557	76.8449
0.0259	76.8449	-0.00557	76.8449
0.0259	76.8449	-0.00557	76.8449
0.0259	76.8449	-0.00557	76.8449
0.0259	76.8449	-0.00557	76.8449
0.0259	76.8449	-0.00557	76.8449
0.02624	78.4532	-0.0059	78.4532
0.0281	82.572	-0.0061	82.572
0.03052	88.0441	-0.00667	88.0441
0.033	93.5947	-0.0071	93.5947
0.03505	97.6644	-0.00752	97.6644
0.03781	104.598	-0.008	104.598
0.04038	107.981	-0.00895	107.981
0.04457	113.267	-0.00957	113.267
0.04814	116.915	-0.01029	116.915
0.04814	116.915	-0.01029	116.915
0.04814	116.915	-0.01029	116.915
0.04814	116.915	-0.01029	116.915
0.04814	116.915	-0.01029	116.915
0.04814	116.915	-0.01029	116.915
0.04814	116.915	-0.01029	116.915
0.04814	116.915	-0.01029	116.915
0.04814	116.915	-0.01029	116.915
0.04814	116.915	-0.01029	116.915
0.04814	116.915	-0.01029	116.915
0.04814	116.915	-0.01029	116.915
0.04814	116.915	-0.01029	116.915
0.04814	116.915	-0.01029	116.915
0.04814	116.915	-0.01029	116.915
0.04814	116.915	-0.01029	116.915
0.04814	116.915	-0.01029	116.915
0.04814	116.915	-0.01029	116.915
0.04814	116.915	-0.01029	116.915
0.04814	116.915	-0.01029	116.915
0.04814	116.915	-0.01029	116.915
0.04814	116.915	-0.01029	116.915
0.04814	116.915	-0.01029	116.915
0.04814	116.915	-0.01029	116.915
0.04814	116.915	-0.01029	116.915
0.04814	116.915	-0.01029	116.915
0.04814	116.915	-0.01029	116.915
0.04814	116.915	-0.01029	116.915
0.04814	116.915	-0.01029	116.915
0.04814	116.915	-0.01029	116.915
0.04814	116.915	-0.01029	116.915
0.04814	116.915	-0.01029	116.915
0.0491	117.288	-0.01086	117.288
0.05157	121.789	-0.01119	121.789
0.05438	126.339	-0.01162	126.339
0.05729	131.448	-0.012	131.448
0.06067	136.656	-0.01262	136.656
0.06362	141.432	-0.013	141.432
0.0671	146.6	-0.01343	146.6
0.06938	149.865	-0.01352	149.865
						0.066	147.9
		19.544	200.5
		19.649	200.1
		19.707	200.2
		19.761	200.1
		19.787	199.8
		19.802	198.6
		19.812	198.3
		19.818	198.1
		19.821	197.7
		19.821	196
		19.818	195.4
		19.813	192.4
		19.805	190.5
		19.794	187.5
		19.787	185.1
		19.778	182.5
		19.767	179.4
		19.757	176.5
		19.744	173.3
		19.731	169.9
		19.717	165.9
		19.7	161.8
		19.684	156.5

## Sheet: Fig. 46
B1 4d
Experimental				Simulated
Axial strain	Load	Lateral strain	Load	Axial strain	Load	Lateral strain	Load
0	0	0	0	0	0	0	0
0.00333	11.5032	-0.000761905	11.5032	0.00459	14.9509	-0.00228	14.9509
0.00467	14.5923	-0.001	14.5923	0.00925	30.9787	-0.00325	30.9787
0.00629	20.4469	-0.00143	20.4469	0.0163	55.2158	-0.00476	55.2158
0.00733	26.0759	-0.00167	26.0759	0.02666	90.8478	-0.00692	90.8478
0.00819	30.4889	-0.00171	30.4889	0.04113	141.102	-0.00931	141.102
0.009	33.7839	-0.00186	33.7839	0.04622	159.045	-0.00985	159.045
0.01014	39.001	-0.0021	39.001	0.04654	160.196	-0.00985	160.196
0.01014	39.001	-0.0021	39.001	0.04692	161.573	-0.00983	161.573
0.01014	39.001	-0.0021	39.001	0.04877	168.254	-0.00975	168.254
0.01014	39.001	-0.0021	39.001	0.05212	180.242	-0.00978	180.242
0.01014	39.001	-0.0021	39.001	0.05647	195.832	-0.00975	195.832
0.01014	39.001	-0.0021	39.001	0.05958
0.01014	39.001	-0.0021	39.001	0.06204
0.01014	39.001	-0.0021	39.001	0.06496
0.01014	39.001	-0.0021	39.001
0.01014	39.001	-0.0021	39.001
0.01014	39.001	-0.0021	39.001
0.01014	39.001	-0.0021	39.001
0.01014	39.001	-0.0021	39.001
0.01014	39.001	-0.0021	39.001
0.01014	39.4718	-0.00214	39.4718
0.01162	44.5222	-0.00243	44.5222
0.01295	50.0826	-0.00276	50.0826
0.014	54.4465	-0.00295	54.4465
0.01538	59.4479	-0.00329	59.4479
0.0169	64.4983	-0.00357	64.4983
0.01833	69.686	-0.0039	69.686
0.01981	74.3148	-0.00424	74.3148
0.02095	78.5022	-0.00443	78.5022
0.02095	78.5022	-0.00443	78.5022
0.02095	78.5022	-0.00443	78.5022
0.02095	78.5022	-0.00443	78.5022
0.02095	78.5022	-0.00443	78.5022
0.02095	78.5022	-0.00443	78.5022
0.02095	78.5022	-0.00443	78.5022
0.02095	78.5022	-0.00443	78.5022
0.02095	78.5022	-0.00443	78.5022
0.02095	78.5022	-0.00443	78.5022
0.02095	78.5022	-0.00443	78.5022
0.02095	78.5022	-0.00443	78.5022
0.02095	78.5022	-0.00443	78.5022
0.02095	78.5022	-0.00443	78.5022
0.02095	78.5022	-0.00443	78.5022
0.02095	78.5022	-0.00443	78.5022
0.02095	78.5022	-0.00443	78.5022
0.02095	78.5022	-0.00443	78.5022
0.02095	78.5022	-0.00443	78.5022
0.02095	78.5022	-0.00443	78.5022
0.02095	78.5022	-0.00443	78.5022
0.02095	78.5022	-0.00443	78.5022
0.02095	78.5022	-0.00443	78.5022
0.02095	78.5022	-0.00443	78.5022
0.02095	78.5022	-0.00443	78.5022
0.02095	78.5022	-0.00443	78.5022
0.02095	79.1887	-0.00462	79.1887
0.02205	83.5134	-0.00471	83.5134
0.02462	89.9466	-0.00524	89.9466
0.0259	94.2027	-0.00548	94.2027
0.02757	99.1648	-0.00581	99.1648
0.02924	104.47	-0.00614	104.47
0.03057	108.697	-0.00638	108.697
0.03238	113.924	-0.00681	113.924
0.03348	118.474	-0.0071	118.474
0.03348	118.474	-0.0071	118.474
0.03348	118.474	-0.0071	118.474
0.03348	118.474	-0.0071	118.474
0.03348	118.474	-0.0071	118.474
0.03348	118.474	-0.0071	118.474
0.03348	118.474	-0.0071	118.474
0.03348	118.474	-0.0071	118.474
0.03348	118.474	-0.0071	118.474
0.03348	118.474	-0.0071	118.474
0.03348	118.474	-0.0071	118.474
0.03348	118.474	-0.0071	118.474
0.03348	118.474	-0.0071	118.474
0.03348	118.474	-0.0071	118.474
0.03348	118.474	-0.0071	118.474
0.03348	118.474	-0.0071	118.474
0.03348	118.474	-0.0071	118.474
0.03348	118.474	-0.0071	118.474
0.03348	118.474	-0.0071	118.474
0.03348	118.474	-0.0071	118.474
0.03348	118.474	-0.0071	118.474
0.03348	118.474	-0.0071	118.474
0.03348	118.474	-0.0071	118.474
0.03348	118.474	-0.0071	118.474
0.03348	118.474	-0.0071	118.474
0.03348	118.474	-0.0071	118.474
0.03348	118.474	-0.0071	118.474
0.03348	118.474	-0.0071	118.474
0.03348	118.474	-0.0071	118.474
0.03348	118.474	-0.0071	118.474
0.03348	118.474	-0.0071	118.474
0.03348	118.474	-0.0071	118.474
0.03348	118.474	-0.0071	118.474
0.03348	118.474	-0.0071	118.474
0.03348	118.474	-0.0071	118.474
0.03348	118.474	-0.0071	118.474
0.03348	118.474	-0.0071	118.474
0.03348	118.474	-0.0071	118.474
0.03348	118.474	-0.0071	118.474
0.03348	118.474	-0.0071	118.474
0.03348	118.474	-0.0071	118.474
0.03357	118.504	-0.00714	118.504
0.0359	123.368	-0.00762	123.368
0.03743	127.938	-0.0079	127.938
0.03924	132.88	-0.00824	132.88
0.04119	138.097	-0.00867	138.097
0.043	142.991	-0.009	142.991
0.04486	147.541	-0.00933	147.541
0.04576	149.502	-0.00952	149.502
0.04586	149.787	-0.00952	149.787
		19.544	200.5
		19.649	200.1
		19.707	200.2
		19.761	200.1
		19.787	199.8
		19.802	198.6
		19.812	198.3
		19.818	198.1
		19.821	197.7
		19.821	196
		19.818	195.4
		19.813	192.4
		19.805	190.5
		19.794	187.5
		19.787	185.1
		19.778	182.5
		19.767	179.4
		19.757	176.5
		19.744	173.3
		19.731	169.9
		19.717	165.9
		19.7	161.8
		19.684	156.5

## Sheet: Fig. 47
B1 8d
Experimental				Simulated
Axial strain	Load	Lateral strain	Load	Axial strain	Load	Lateral strain	Load
0	0	0	0	0	0	0	0
0.00267	11.5032	-0.000619048	11.5032	0.00442	14.9509	-0.0023	14.9509
0.00333	14.5923	-0.000857143	14.5923	0.00899	30.9787	-0.00377	30.9787
0.00457	20.4469	-0.00114	20.4469	0.01583	55.2158	-0.00554	55.2158
0.00562	26.0759	-0.00143	26.0759	0.02587	90.8478	-0.00809	90.8478
0.00648	30.4889	-0.00162	30.4889	0.03997	141.102	-0.01141	141.102
0.00724	33.7839	-0.00186	33.7839	0.04499	159.045	-0.01258	159.045
0.00838	39.001	-0.00205	39.001	0.04532	160.196	-0.01265	160.196
0.00838	39.001	-0.00205	39.001	0.0457	161.573	-0.01274	161.573
0.00838	39.001	-0.00205	39.001	0.04757	168.254	-0.01316	168.254
0.00838	39.001	-0.00205	39.001	0.05092	180.242	-0.01393	180.242
0.00838	39.001	-0.00205	39.001	0.05527	195.832	-0.01494	195.832
0.00838	39.001	-0.00205	39.001
0.00838	39.001	-0.00205	39.001
0.00838	39.001	-0.00205	39.001
0.00838	39.001	-0.00205	39.001
0.00838	39.001	-0.00205	39.001
0.00838	39.001	-0.00205	39.001
0.00838	39.001	-0.00205	39.001
0.00838	39.001	-0.00205	39.001
0.00838	39.001	-0.00205	39.001
0.00848	39.4718	-0.00214	39.4718
0.00962	44.5222	-0.00243	44.5222
0.01095	50.0826	-0.00271	50.0826
0.01181	54.4465	-0.00295	54.4465
0.01305	59.4479	-0.00319	59.4479
0.01438	64.4983	-0.00343	64.4983
0.01562	69.686	-0.00371	69.686
0.01676	74.3148	-0.00395	74.3148
0.01781	78.5022	-0.00414	78.5022
0.01781	78.5022	-0.00414	78.5022
0.01781	78.5022	-0.00414	78.5022
0.01781	78.5022	-0.00414	78.5022
0.01781	78.5022	-0.00414	78.5022
0.01781	78.5022	-0.00414	78.5022
0.01781	78.5022	-0.00414	78.5022
0.01781	78.5022	-0.00414	78.5022
0.01781	78.5022	-0.00414	78.5022
0.01781	78.5022	-0.00414	78.5022
0.01781	78.5022	-0.00414	78.5022
0.01781	78.5022	-0.00414	78.5022
0.01781	78.5022	-0.00414	78.5022
0.01781	78.5022	-0.00414	78.5022
0.01781	78.5022	-0.00414	78.5022
0.01781	78.5022	-0.00414	78.5022
0.01781	78.5022	-0.00414	78.5022
0.01781	78.5022	-0.00414	78.5022
0.01781	78.5022	-0.00414	78.5022
0.01781	78.5022	-0.00414	78.5022
0.01781	78.5022	-0.00414	78.5022
0.01781	78.5022	-0.00414	78.5022
0.01781	78.5022	-0.00414	78.5022
0.01781	78.5022	-0.00414	78.5022
0.01781	78.5022	-0.00414	78.5022
0.01781	78.5022	-0.00414	78.5022
0.01781	79.1887	-0.00414	79.1887
0.01876	83.5134	-0.00414	83.5134
0.02095	89.9466	-0.00448	89.9466
0.02219	94.2027	-0.00467	94.2027
0.02352	99.1648	-0.00486	99.1648
0.02486	104.47	-0.0051	104.47
0.0261	108.697	-0.00519	108.697
0.02752	113.924	-0.00538	113.924
0.02848	118.474	-0.00543	118.474
0.02848	118.474	-0.00543	118.474
0.02848	118.474	-0.00543	118.474
0.02848	118.474	-0.00543	118.474
0.02848	118.474	-0.00543	118.474
0.02848	118.474	-0.00543	118.474
0.02848	118.474	-0.00543	118.474
0.02848	118.474	-0.00543	118.474
0.02848	118.474	-0.00543	118.474
0.02848	118.474	-0.00543	118.474
0.02848	118.474	-0.00543	118.474
0.02848	118.474	-0.00543	118.474
0.02848	118.474	-0.00543	118.474
0.02848	118.474	-0.00543	118.474
0.02848	118.474	-0.00543	118.474
0.02848	118.474	-0.00543	118.474
0.02848	118.474	-0.00543	118.474
0.02848	118.474	-0.00543	118.474
0.02848	118.474	-0.00543	118.474
0.02848	118.474	-0.00543	118.474
0.02848	118.474	-0.00543	118.474
0.02848	118.474	-0.00543	118.474
0.02848	118.474	-0.00543	118.474
0.02848	118.474	-0.00543	118.474
0.02848	118.474	-0.00543	118.474
0.02848	118.474	-0.00543	118.474
0.02848	118.474	-0.00543	118.474
0.02848	118.474	-0.00543	118.474
0.02848	118.474	-0.00543	118.474
0.02848	118.474	-0.00543	118.474
0.02848	118.474	-0.00543	118.474
0.02848	118.474	-0.00543	118.474
0.02848	118.474	-0.00543	118.474
0.02848	118.474	-0.00543	118.474
0.02848	118.474	-0.00543	118.474
0.02848	118.474	-0.00543	118.474
0.02848	118.474	-0.00543	118.474
0.02848	118.474	-0.00543	118.474
0.02848	118.474	-0.00543	118.474
0.02848	118.474	-0.00543	118.474
0.02848	118.474	-0.00543	118.474
0.02848	118.504	-0.00543	118.504
0.0301	123.368	-0.00548	123.368
0.03152	127.938	-0.00562	127.938
0.03314	132.88	-0.00581	132.88
0.03486	138.097	-0.00595	138.097
0.03676	142.991	-0.00605	142.991
0.03886	147.541	-0.00614	147.541
0.04	149.502	-0.00614	149.502
0.0401	149.787	-0.00614	149.787
				35.6	141.8	16.1675	169.047
				35.6	137.2	16.36	169.302
				35.6	132.6	16.655	169.125
				35.6	127.6	16.955	169.817
				35.6	122.1	17.1575	169.89
						17.4675	170.606
						17.685	170.636
						17.9	170.91
						18.0925	171.572
						18.2825	171.141
						18.465	171.219
						18.6475	171.754
						18.9125	172.161
						19.09	172.028
						19.2675	172.244
						19.4525	172.097
						19.63	172.656
						19.805	172.71
						20.07	172.651
						20.2675	172.641
						20.4875	173.239
						20.71	173.725
						20.945	173.352
						21.205	174.161
						21.64	174.558
						22.0925	174.48
						22.4075	174.907
						22.8925	174.656
						23.2325	175.274
						23.5875	175.593
						24.12	175.667
						24.6375	175.436
						25.1075	175.211
						25.37	175.196
						25.565	175
						25.675	175.108
						25.685	170.832
						25.68	168.689
						25.675	166.988
						25.675	166.468
						25.6725	165.625
						25.67	164.987
						25.6675	164.487
						25.6675	164.369
						25.6625	164.315
						25.6625	163.398
						25.6625	163.982
						25.665	164.301
						25.6775	166.267
						25.685	167.311
						25.705	170.66
						25.72	171.317
						25.725	171.69
						25.73	171.558
						25.735	171.587
						25.74	171.734
						25.7425	171.616
						25.7375	170.234
						25.73	167.468
						25.72	165.781
						25.705	162.972
						25.6925	159.829
						25.685	157.769
						25.67	153.773
						25.655	151.204
						25.6475	150.189
						25.635	147.654
						25.6275	146.305
						25.615	143.795
						25.605	141.912
						25.5975	139.916
						25.5875	138.078
						25.575	135.935
						25.5625	133.812
						25.5525	131.836
						25.5425	129.825
						25.5325	127.31
						25.5225	125.094
				10.385	205
				10.485	205
				10.66	205.2
				10.756	205.4
				10.892	205.5
				11.026	206.1
				11.269	206.2
				11.401	206.5
				11.564	206.5
				11.779	206.9
				11.963	207.3
				12.269	207.4
				12.585	207.9
				12.773	207.9
				13.07	208
				13.474	208.05
				13.661	208.01
				13.77	208.04
				13.95	208
				14.034	208
				14.213	207.7
				14.254	207
				14.263	206.5
				14.27	206.3
				14.274	205.7
				14.275	204.8
				14.274	204.2
				14.271	202.9
				14.269	201.3
				14.265	199.3
				14.259	197.3
				14.257	196.6
				14.249	194.2
				14.242	191.7
				14.235	188.8
				14.226	185.8
				14.215	182.5
				14.212	181.3
				14.2	177.4
				14.189	173.2
				14.174	168.8
				14.157	163.6
				14.143	157.7

## Sheet: Fig. 48
C4
Experimental				Simulated
Axial strain	Load	Lateral strain	Load	Axial strain	Load	Lateral strain	Load
-4.7619e-05	-0.07845	-4.76214e-05	-0.07845	0	0	0	0
0	0.02942	0	0.02942	0.00347	6.53313	-0.00118	6.53313
0.00348	10.5716	-0.000428398	10.5716	0.00792	15.0553	-0.00252	15.0553
0.00505	14.6217	-0.000475938	14.6217	0.01456	28.0715	-0.00361	28.0715
0.00705	19.6427	-0.000666314	19.6427	0.02452	47.7344	-0.00518	47.7344
0.00362	9.83607	-0.000333152	9.83607	0.03907	76.5512	-0.00717	76.5512
0.00562	15.0875	-0.000523529	15.0875	0.06533	128.965	-0.00997	128.965
0.00695	19.6182	-0.000809176	19.6182	0.06845	135.243	-0.01021	135.243
0.00881	24.4137	-0.00099956	24.4137	0.06873	135.82	-0.01022	135.82
0.01071	28.9051	-0.00119	28.9051	0.069	136.377	-0.01022	136.377
0.01276	34.0781	-0.00148	34.0781	0.06964	137.683	-0.01023	137.683
0.01476	38.9128	-0.00176	38.9128	0.0723	143.101	-0.0103	143.101
0.01548	40.8741	-0.00195	40.8741	0.07528	149.17	-0.01038	149.17
0.01686	43.772	-0.00209	43.772	0.07829	155.284	-0.01051	155.284
0.019	48.4792	-0.00228	48.4792
0.02171	53.8287	-0.00257	53.8287
0.02443	58.5114	-0.003	58.5114
0.02738	63.5471	-0.00343	63.5471
0.03152	68.1856	-0.00438	68.1856
0.04195	73.4175	-0.00547	73.4175
0.04533	78.0413	-0.00595	78.0413
0.04924	83.2094	-0.00652	83.2094
0.05276	87.9706	-0.0069	87.9706
0.05643	93.0896	-0.00738	93.0896
0.06024	97.9586	-0.00809	97.9586
0.06386	103.019	-0.00852	103.019
0.06533	103.828	-0.00866	103.828
0.066	105.073	-0.00876	105.073
0.06686	106.015	-0.00885	106.015
0.06733	106.834	-0.0089	106.834
0.06795	107.643	-0.00895	107.643
0.06838	108.113	-0.00904	108.113
0.06914	109.28	-0.00909	109.28
0.06933	109.56	-0.00909	109.56
0.06976	110.065	-0.00919	110.065
0.06986	110.261	-0.00923	110.261
0.07029	111.021	-0.00928	111.021
0.07057	111.296	-0.00933	111.296
0.07081	111.619	-0.00938	111.619
0.0711	112.124	-0.00943	112.124
0.07129	112.208	-0.00943	112.208
0.07152	112.62	-0.00952	112.62
0.07195	113.409	-0.00962	113.409
0.07224	113.929	-0.00966	113.929
0.07248	114.375	-0.00966	114.375
0.07281	114.855	-0.00971	114.855
0.07281	115.164	-0.00971	115.164
0.07252	114.733	-0.00976	114.733
0.07271	114.782	-0.00976	114.782
0.07257	114.831	-0.00976	114.831
0.07219	114.601	-0.00976	114.601
0.07252	115.145	-0.0099	115.145
0.07238	115.346	-0.00985	115.346
0.07214	115.537	-0.00985	115.537
0.07195	115.483	-0.0099	115.483
0.07214	116.224	-0.00995	116.224
0.0721	116.17	-0.01	116.17
0.07233	116.876	-0.01	116.876
0.07219	116.925	-0.00995	116.925
0.07233	117.067	-0.01	117.067
0.07195	116.836	-0.00995	116.836
0.0721	117.042	-0.00995	117.042
0.072	117.239	-0.01	117.239
0.07376	119.661	-0.01028	119.661
0.07433	120.583	-0.01028	120.583
0.07448	121.352	-0.01038	121.352
0.07486	122.284	-0.01042	122.284
0.0749	123.122	-0.01042	123.122
0.07538	123.564	-0.01052	123.564
0.07543	124.495	-0.01052	124.495
0.07562	125.089	-0.01057	125.089
0.07571	125.8	-0.01062	125.8
0.07605	126.437	-0.01062	126.437
0.07614	127.182	-0.01066	127.182
0.07629	127.565	-0.01071	127.565
0.07657	127.938	-0.01071	127.938
0.07657	128.928	-0.01076	128.928
0.07671	129.399	-0.01081	129.399
0.07676	129.987	-0.0109	129.987
0.07705	130.703	-0.01085	130.703
0.07729	131.429	-0.0109	131.429
0.07738	132.375	-0.011	132.375
0.07757	132.684	-0.011	132.684
0.07781	133.258	-0.01109	133.258
0.0781	134.464	-0.01114	134.464
0.07829	134.738	-0.01114	134.738
0.07862	136.033	-0.01128	136.033
0.0789	136.16	-0.01128	136.16
0.07914	137.421	-0.01142	137.421
0.07967	137.685	-0.01138	137.685
0.07995	138.494	-0.01152	138.494
0.08019	139.274	-0.01152	139.274
0.08024	139.397	-0.01162	139.397
0.08062	139.926	-0.01166	139.926
0.0809	140.279	-0.01171	140.279
0.08114	141.471	-0.01176	141.471
0.08148	142.015	-0.01181	142.015
0.08167	142.383	-0.01185	142.383
0.08195	142.545	-0.01185	142.545
0.08219	142.701	-0.0119	142.701
0.08243	143.604	-0.012	143.604
0.08271	143.765	-0.01204	143.765
0.0829	144.3	-0.01214	144.3
0.08319	144.776	-0.01214	144.776
0.08343	144.893	-0.01219	144.893
0.08357	145.869	-0.01228	145.869
0.08381	145.962	-0.01228	145.962
0.08424	146.555	-0.01233	146.555
0.08433	146.82	-0.01238	146.82
0.08462	147.472	-0.01247	147.472
0.08486	147.821	-0.01252	147.821
0.085	147.909	-0.01252	147.909
0.0851	148.002	-0.01257	148.002
0.08533	148.448	-0.01261	148.448
0.08548	148.634	-0.01271	148.634
0.08519	148.782	-0.01271	148.782
0.08529	149.703	-0.01276	149.703
0.08571	149.939	-0.01281	149.939
		13.71	194.387	9.825	191.931	9.645	142.216
		13.8575	195.407	10.015	192.088	9.7225	141.265
		13.995	195.064	10.2025	192.21	9.8325	138.838
		14.085	195.025	10.3925	193.372	10.015	136.847
		14.2225	195.584	10.5825	193.098	10.19	134.582
		14.31	195.711	10.775	193.152	10.3	132.944
		14.4	196.236	10.9875	193.833	10.74	129.355
		14.4925	196.256	11.1925	194.27	11.1675	125.643
		14.59	195.76	11.415	195.201	11.5325	123.397
		14.705	195.961	11.6525	195.986	12.875	113.443
		14.8775	196.412	11.8925	195.456	13.45	108.221
		14.985	196.903	12.145	197.05	13.9675	105.681
		15.0975	197.266	12.4125	197.226	14.72	104.024
		15.2125	196.638	12.69	197.648	16.125	100.876
		15.325	197.241	12.97	197.521	16.6975	96.9191
		15.445	197.212	13.26	198.732	17.0175	95.6688
		15.57	197.898	13.535	198.413	17.26	94.644
		15.6925	198.021	13.8275	198.854	17.425	93.9624
		15.815	198.158	14.1425	199.747	17.585	93.8938
		15.94	197.486	14.45	200.129	17.745	93.3054
		16.13	198.462	14.7475	200.634	17.9125	92.6336
		16.3225	197.756	15.035	200.433	18.0775	91.6088
		16.5175	198.168	15.3175	200.796	18.245	91.1528
		16.6525	198.962	15.605	201.326	18.4875	90.177
		16.79	198.59	15.91	201.527	18.65	89.3386
		16.99	198.884	16.24	201.517	18.8125	89.0346
		17.135	199.006	16.58	202.551	18.9775	88.3873
		17.2725	199.614	16.915	202.659	19.1425	87.5047
		17.4125	199.104	17.2275	202.164	19.3075	86.985
		17.555	199.526	17.5125	202.944	19.5475	86.1367
		17.7	199.247	17.835	202.89	19.7125	85.7592
		17.99	199.913	18.1525	203.571	19.96	84.9991
		18.2075	200.497	18.47	203.723	20.1225	84.3617
		18.345	200.727	18.8025	203.385	20.4425	83.2977
		18.4825	199.948	19.125	203.797	20.6075	82.925
		18.6225	200.546	19.445	204.356	20.855	82.1552
		18.7725	200.85	19.7775	204.66	21.0925	81.6208
		18.92	200.762	20.065	203.939	21.335	81.4197
		19.07	200.6	20.155	204.336	21.495	81.15
		19.225	201.316	20.155	204.763	21.7375	80.743
		19.3875	201.056	20.1925	204.287	21.9	80.493
		19.555	201.134	20.4325	204.787	22.06	80.2919
		19.81	201.934	20.495	205.042	22.22	80.4341
		19.985	201.806	20.785	205.145	22.4525	80.2135
		20.1525	201.983	21.135	205.057	22.61	80.3753
		20.325	201.272	21.36	204.395	22.835	80.5567
		20.6225	201.747	21.6075	205.023	23.0675	81.0275
		20.8425	201.992	22.06	204.876	23.225	81.0225
		21.075	202.203	22.5325	204.449	23.49	81.5325
		21.3275	202.262	22.905	202.772	23.8775	81.9836
		21.5825	202.777	22.755	198.81	24.0775	82.1748
		21.8775	202.973	22.185	194.333	24.2725	82.2386
		22.175	203.164	21.935	188.901	24.47	82.6701
		22.4775	203.199	21.5325	184.728	24.6725	82.827
		22.935	203.218	21.52	180.874	24.8725	82.7485
		23.24	203.253	21.5025	178.015	25.075	82.7828
		23.56	203.758	21.495	174.867	25.2775	82.8221
		23.875	203.174	21.495	172.337	25.4775	82.675
		24.1875	204.076	21.49	171.204	25.6775	82.8221
		24.5125	203.576	21.4875	170.596	25.8775	82.6161
		24.845	203.566	21.4825	171.195	26.08	82.7387
		25.3775	204.277	21.4625	169.944	26.385	82.3611
		25.7475	204.135	21.425	169.434	26.5925	82.1552
		26.5275	203.993	21.3325	168.924	26.8	81.4001
		27.1075	204.513	21.3075	168.64	27.1025	80.9686
		27.735	204.125	21.2675	168.483	27.4125	80.3116
		28.1775	204.302	21.215	167.87	27.825	78.6591
		28.645	204.537	21.1875	166.017	28.0475	77.4725
		29.4725	204.684	21.1475	161.976	28.265	76.3497
		30.0775	204.812	21.115	157.156	28.6825	74.761
		30.73	204.881			28.995	73.6038
		31.42	204.513			29.305	72.6133
		32.115	204.827			29.725	71.1963
		33.22	203.576			29.9425	70.3088
		33.8225	202.292			30.165	69.4066
		34.0275	197.869			30.4925	67.9503
		34.04	195.961			30.93	66.0233
		34.04	194.054			31.1575	65.2878
		34.0275	192.632			31.495	63.5716
		34.0225	192.392			31.825	62.1104
		34.0175	191.176			32.0475	61.4043
		34.01	191.465			32.275	60.4286
		34.0025	190.136			32.5	59.036
		33.995	189.415			32.725	58.634
		33.98	189.621			32.9475	57.7416
		33.96	187.268			33.1675	56.8344
		33.9225	185.36			33.4925	56.0058
		33.91	184.051			33.8125	55.2703
		33.9	183.659			34.0275	54.8584
		33.8925	183.517			34.2475	54.0788
		33.8825	182.384			34.57	53.3433
		33.8725	181.987			34.7875	52.7843
		33.8625	179.614			35.1075	51.9017
		33.82	172.842			35.3225	51.6712
		33.785	167.238			35.6375	51.2103
		33.7675	163.977			35.955	50.7347
		33.7575	162.472			36.175	50.5337
		33.7525	161.859			36.3875	50.2297
		33.725	157.367			36.5975	50.1218
						36.91	49.8423
						37.2225	49.5089
						37.4375	49.3667
						37.6475	49.1705
						37.8625	48.7489
						38.0775	48.6067
						38.2925	48.4939
						38.605	47.8025
						38.815	47.5083
						39.1325	46.9346
						39.35	46.4737
						39.6675	45.8216
						39.9875	45.3411
						40.3025	44.5369
						40.525	44.125
						40.745	43.7328
						40.9675	43.1493
						41.185	42.8207
						41.405	42.3843
						41.725	41.6194
						41.9475	41.3988
						42.17	40.5407
						42.3875	40.1435
						42.715	39.2217
						42.9425	38.5401
						43.275	37.4663
						43.6075	36.569
						43.835	35.9119
						44.1725	34.7008
						44.51	33.6319
						44.845	32.7836
						45.175	32.0825
						45.6125	31.2097
						45.8225	30.6605
						45.9875	30.0476
						46.965	27.6793
						47.1725	27.5616
						47.2775	27.5371
						47.435	27.3213
						47.475	27.1399
						47.475	26.8065
						47.475	26.3063
						47.475	25.9435
						47.475	25.6689
						47.475	24.8746
						47.4775	23.3742
						47.475	22.5014
						47.475	21.4226
						47.4725	20.9225
						47.475	19.7702
						47.475	19.2014
						47.475	18.4267
						47.475	17.701
						47.475	16.7105
						47.475	16.3771
						47.4725	15.0238
						47.47	14.5678
						47.475	13.8078
						47.475	13.1752
						47.4725	12.4348
						47.4725	12.3417
						47.475	11.9886
						47.4725	11.4444
						47.4725	10.9099
						47.4725	9.72329
						47.4725	9.68407
						47.47	9.0025
						47.4725	8.90934
						47.4725	8.81128
						47.475	8.66418
						47.4725	8.62985
						47.475	8.45333
						47.47	8.42391
						47.4725	8.07578
						47.4725	7.53641
						47.4725	6.43807
						47.475	6.29097
						47.4725	6.16838
						47.4725	6.16348
						47.4725	6.10464
						47.47	6.08993
						47.47	5.83005
						47.47	5.74179
						47.4725	5.69276
						47.47	5.53095
						47.47	5.21223
						47.4725	4.97197
						47.47	4.74642
						47.4725	0.21084
				14.254	207
				14.263	206.5
				14.27	206.3
				14.274	205.7
				14.275	204.8
				14.274	204.2
				14.271	202.9
				14.269	201.3
				14.265	199.3
				14.259	197.3
				14.257	196.6
				14.249	194.2
				14.242	191.7
				14.235	188.8
				14.226	185.8
				14.215	182.5
				14.212	181.3
				14.2	177.4
				14.189	173.2
				14.174	168.8
				14.157	163.6
				14.143	157.7

## Sheet: Fig. 49
D1
Experimental				Simulated
Axial strain	Load	Lateral strain	Load	Axial strain	Load	Lateral strain	Load
-0.000333333	0.0049	9.52381e-05	0.0049	0	0	0	0
9.52381e-05	-0.30891	-0.000142857	-0.30891	0.00278	6.53313	-0.000708	6.53313
0.00324	9.67426	-0.000857143	9.67426	0.00634	15.0553	-0.00151	15.0553
0.00457	14.8914	-0.00119	14.8914	0.01165	28.0715	-0.00217	28.0715
0.00571	19.3975	-0.00143	19.3975	0.01962	47.7344	-0.00311	47.7344
0.00743	24.3891	-0.00171	24.3891	0.03126	76.5512	-0.0043	76.5512
0.00929	29.1601	-0.00195	29.1601	0.05226	128.965	-0.00598	128.965
0.01105	34.3331	-0.00257	34.3331	0.05476	135.243	-0.00613	135.243
0.01295	38.8834	-0.00248	38.8834	0.05498	135.82	-0.00613	135.82
0.013	39.2217	-0.00276	39.2217	0.0552	136.377	-0.00613	136.377
0.0149	44.1741	-0.00324	44.1741	0.05571	137.683	-0.00614	137.683
0.01652	48.6557	-0.00352	48.6557	0.05784	143.101	-0.00618	143.101
0.01867	53.7895	-0.00381	53.7895	0.06022	149.17	-0.00623	149.17
0.02048	58.8497	-0.00424	58.8497	0.06263	155.284	-0.00631	155.284
0.02233	63.6648	-0.00467	63.6648
0.024	68.4504	-0.0049	68.4504
0.0259	73.2949	-0.00524	73.2949
0.02848	79.0024	-0.00571	79.0024
0.03029	83.5919	-0.00614	83.5919
0.03214	88.4805	-0.00648	88.4805
0.03443	93.4231	-0.00662	93.4231
0.03619	98.1597	-0.0069	98.1597
0.03829	103.127	-0.00714	103.127
0.04038	107.79	-0.00767	107.79
0.04267	112.875	-0.00767	112.875
0.04476	117.793	-0.00771	117.793
0.04833	122.524	-0.00886	122.524
0.05581	127.771	-0.01	127.771
0.05976	132.36	-0.01081	132.36
0.06519	137.45	-0.01119	137.45
0.06686	137.97	-0.01176	137.97
0.06805	139.951	-0.01157	139.951
0.06976	140.691	-0.01176	140.691
0.07062	141.745	-0.012	141.745
0.07171	143.055	-0.01238	143.055
0.07352	143.903	-0.01257	143.903
0.07438	144.653	-0.01238	144.653
0.07519	145.256	-0.01262	145.256
0.07586	145.771	-0.01267	145.771
0.07581	145.8	-0.01262	145.8
0.0761	145.384	-0.01257	145.384
0.07619	145.683	-0.01281	145.683
0.07671	145.344	-0.01276	145.344
0.07629	145.276	-0.01248	145.276
0.07643	145.462	-0.01286	145.462
0.07719	146.055	-0.01276	146.055
0.07757	146.315	-0.01281	146.315
0.07762	146.188	-0.01238	146.188
0.07767	146.472	-0.0129	146.472
0.07767	145.992	-0.0131	145.992
0.07829	146.531	-0.013	146.531
0.07805	146.301	-0.01286	146.301
0.07824	146.595	-0.01281	146.595
0.07871	146.418	-0.0129	146.418
0.079	147.085	-0.01314	147.085
0.0791	147.919	-0.01314	147.919
0.07981	147.894	-0.01286	147.894
0.08176	149.841	-0.01324	149.841

## Sheet: Fig. 50
E1
Experimental				Simulated
Axial strain	Load	Lateral strain	Load	Axial strain	Load	Lateral strain	Load
0	0.09807	-4.7619e-05	0.09807	0	0	0	0
-9.52381e-05	-0.18142	-9.52429e-05	-0.18142	0.00177	6.53313	-0.00082836	6.53313
0.00271	10.0371	-0.000333198	10.0371	0.00404	15.0553	-0.00177	15.0553
0.00338	14.1118	-0.000428402	14.1118	0.00743	28.0715	-0.00253	28.0715
0.00467	19.4809	-0.000523576	19.4809	0.01251	47.7344	-0.00364	47.7344
0.00605	24.2224	-0.000713983	24.2224	0.01993	76.5512	-0.00503	76.5512
0.00738	29.0277	-0.000856774	29.0277	0.03332	128.965	-0.007	128.965
0.00881	34.186	-0.00109	34.186	0.03491	135.243	-0.00717	135.243
0.01029	38.6774	-0.00119	38.6774	0.03505	135.82	-0.00717	135.82
0.01052	39.2903	-0.00133	39.2903	0.03519	136.377	-0.00717	136.377
0.01157	43.7131	-0.00138	43.7131	0.03552	137.683	-0.00718	137.683
0.01305	48.489	-0.00162	48.489	0.03687	143.101	-0.00723	143.101
0.01476	53.7306	-0.00181	53.7306	0.03839	149.17	-0.00729	149.17
0.01624	58.7467	-0.00205	58.7467	0.03993	155.284	-0.00738	155.284
0.01752	62.7037	-0.00219	62.7037
0.01948	68.6466	-0.00243	68.6466
0.0209	72.8536	-0.00262	72.8536
0.02248	77.9482	-0.0029	77.9482
0.02429	83.131	-0.00319	83.131
0.02605	88.2059	-0.00343	88.2059
0.02781	92.8494	-0.00352	92.8494
0.02933	96.9044	-0.00376	96.9044
0.03148	102.435	-0.00409	102.435
0.03376	108.226	-0.00443	108.226
0.03548	112.468	-0.00466	112.468
0.03771	117.994	-0.0049	117.994
0.03795	118.067	-0.00505	118.067
0.04033	122.039	-0.00514	122.039
0.04748	127.707	-0.00585	127.707
0.04976	132.292	-0.00609	132.292
0.04857	129.678	-0.006	129.678
0.05	131.561	-0.00619	131.561
0.05105	134.464	-0.00619	134.464
0.05129	134.43	-0.00624	134.43
0.05167	135.523	-0.00628	135.523
0.0521	136.072	-0.00633	136.072
0.05243	136.705	-0.00638	136.705
0.05267	137.107	-0.00643	137.107
0.05324	138.303	-0.00643	138.303
0.05362	138.965	-0.00652	138.965
0.05386	139.725	-0.00652	139.725
0.05438	140.618	-0.00657	140.618
0.05462	141.642	-0.00662	141.642
0.055	142.005	-0.00666	142.005
0.05567	143.422	-0.00676	143.422
0.05624	144.192	-0.00676	144.192
0.05686	145.658	-0.00681	145.658
0.05724	146.678	-0.00685	146.678
0.05762	147.546	-0.00685	147.546
0.0581	148.247	-0.00685	148.247
0.05843	148.919	-0.0069	148.919
0.05867	149.502	-0.0069	149.502
0.05871	149.86	-0.0069	149.86
