# Supplementary material for: Research on the anti-pull performance of a novel small-diameter steel tube-stud grouting connector
Source: PLoS One. 2026 Jul 22;21(7):e0353244. doi: 10.1371/journal.pone.0353244 (PMC13390846; doi:10.1371/journal.pone.0353244)
Supplement: S1 File — (ZIP) [file pone.0353244.s001.zip › data/Figs. 14-17.xlsx]

## Sheet: Fig. 14
A1					A2					A3					A4					A5
Deformation	Load	Deformation(1/3)	K	Py	Deformation	Load	Deformation(1/3)	K	Py	Deformation	Load	Deformation(1/3)	K	Py	Deformation	Load	Deformation(1/3)	K	Py	Deformation	Load	Deformation(1/3)	K	Py
-0.003	0		432.165	147.048	-0.002	0.107873		503.853	147.923	-0.002	-0.353039		385.644	151.218	-0.003	0		475.557	154.556	-0.002	-0.0980665		380.12	153.594
0	0.5				0	-0.0980665				0	-0.127486				0	0.254973				0.001	0
-0.002	0.2				-0.003	0.23536				0	-0.0588399				-0.001	-0.441299				0.003	-0.441299
0	0.1				-0.001	-0.0392266				0.005	1.88288				0.003	0.813952				0	0.617819
0.023	12.32				-0.003	0.0196133				0.03	13.7293				0.006	4.4228				0.006	2.53992
0.035	18.94				-0.003	-0.509946				0.065	26.1543				0.029	17.8775				0.05	20.4469
0.041	21.39				0.026	18.2109				0.077	30.9596				0.044	23.6929				0.076	30.8909
0.048	24.9				0.046	31.4597				0.088	35.6079				0.056	31.195				0.094	39.0403
0.06	31.01				0.057	39.3835				0.095	39.7365				0.064	35.706				0.094	39.2364
0.069	35.4				0.051	32.8621				0.087	34.6959				0.071	40.2367				0.088	33.578
0.075	39.12				0.046	29.7338				0.078	29.0277				0.069	34.5586				0.079	29.4101
0.069	33.64				0.04	24.3891				0.068	23.585				0.062	29.6847				0.07	24.5755
0.061	28.27				0.033	19.1916				0.058	19.1818				0.055	25.0854				0.061	19.8781
0.055	25.54				0.028	14.9551				0.05	15.1415				0.049	20.388				0.052	14.8669
0.048	19.71				0.027	14.102				0.064	21.8884				0.042	16.5536				0.062	20.1723
0.042	15.53				0.029	14.1412				0.078	29.9495				0.041	19.2112				0.07	24.8991
0.05	20.32				0.036	20.3096				0.083	32.5287				0.051	25.2423				0.077	29.2827
0.054	24.55				0.045	27.3115				0.095	39.6679				0.057	29.6651				0.086	34.235
0.062	30.2				0.05	30.3418				0.108	44.2966				0.066	35.2059				0.094	39.2658
0.071	35.03				0.055	33.4799				0.122	50.3081				0.072	39.6581				0.105	44.3163
0.077	39.38				0.061	37.8733				0.132	54.4269				0.083	44.5026				0.116	48.3468
0.087	44.13				0.071	43.3258				0.142	58.8595				0.093	49.8668				0.127	53.5737
0.099	49.7				0.082	48.0526				0.153	64.057				0.104	54.5936				0.138	58.4574
0.11	54.81				0.093	53.7306				0.165	68.7936	0.163435			0.114	58.9772				0.153	64.0865
0.119	58.82				0.1	58.0848				0.175	73.6577				0.125	64.3709				0.166	68.6171
0.132	65.04				0.109	63.2921				0.186	78.3747				0.134	69.0977				0.178	73.5106	0.167699
0.144	69.5	0.137193			0.121	67.8326	0.118482			0.17	68.1366				0.144	74.5109	0.134257			0.189	76.8449
0.156	74.2				0.133	73.3341				0.151	58.2711				0.153	79.0024				0.18	72.1475
0.168	80.13				0.144	78.0021				0.135	48.3174				0.151	74.0402				0.172	66.0674
0.177	85.22				0.132	70.1175				0.117	38.8441				0.144	68.676				0.164	62.586
0.169	78.34				0.128	66.6754				0.099	29.4984				0.135	63.1941				0.156	58.0161
0.152	66.56				0.119	62.3016				0.076	18.4953				0.127	58.9085				0.146	52.8578
0.137	57.49				0.11	57.3003				0.067	14.9944				0.12	53.8483				0.138	48.2095
0.124	48.02				0.102	52.5048				0.081	22.3297				0.113	49.7982				0.13	43.7279
0.111	41				0.096	47.7878				0.088	25.919				0.107	45.0714				0.122	39.1776
0.091	29.92				0.088	42.6982				0.098	30.6948				0.098	40.0602				0.11	33.3916
0.074	19.73				0.081	37.8831				0.104	34.9999				0.089	33.9702				0.101	28.861
0.067	15.71				0.066	28.0568				0.113	39.5698				0.081	29.4494				0.091	23.8105
0.072	20.01				0.058	22.7122				0.123	44.6791				0.07	24.2126				0.083	20.6332
0.078	25.11				0.053	20.339				0.134	50.8181				0.064	20.0448				0.072	14.9846
0.086	29.64				0.045	14.6021				0.142	54.1229				0.057	16.4065				0.08	19.6231
0.093	34.93				0.053	19.6329				0.15	58.9184				0.059	20.0938				0.089	24.7618
0.101	39.42				0.06	25.1246				0.16	63.8413				0.067	25.2914				0.099	30.0378
0.11	44.19				0.067	29.4298				0.17	69.2546	0.168007			0.076	30.6458				0.107	35.5981
0.118	48.32				0.074	34.3527				0.18	73.7264				0.083	35.3432				0.114	38.9912
0.126	54.03				0.081	38.3832				0.189	78.208				0.09	39.9915				0.121	44.179
0.134	59.32				0.087	43.3552				0.204	83.2487				0.098	44.6006				0.133	48.0134
0.144	64.73				0.096	48.8763				0.216	88.1128				0.107	50.4846				0.145	55.3291
0.154	70.01	0.148242			0.104	53.917				0.23	93.0945				0.114	54.4563				0.155	59.4577
0.16	73.55				0.111	58.075				0.246	98.2136				0.123	59.3695				0.164	64.1943
0.169	79.09				0.121	63.7923				0.261	102.813				0.131	64.263				0.173	69.2349
0.179	83.37				0.13	68.6858	0.126679			0.274	107.51				0.14	69.4703	0.139596			0.183	73.5106	0.173176
0.191	88.44				0.138	73.3145				0.292	113.286				0.148	74.2461				0.195	78.4532
0.204	92.83				0.149	78.8062				0.302	116.513				0.156	78.7082				0.206	82.572
0.216	98.35				0.159	83.0133				0.288	106.843				0.167	83.533				0.22	88.0441
0.23	103.41				0.169	87.5538				0.252	87.4067				0.179	88.9659				0.236	93.5947
0.241	108.33				0.181	92.663				0.231	76.7272				0.19	92.6728				0.247	97.6644
0.258	113.54				0.195	98.0665				0.212	67.0383				0.201	97.5664				0.264	104.598
0.269	117.36				0.206	102.234				0.192	57.8298				0.215	103.813				0.278	107.981
0.256	108.53				0.222	107.481				0.171	47.1994				0.225	107.481				0.296	113.267
0.237	95.98				0.235	112.561				0.151	38.7461				0.239	112.688				0.314	116.915
0.22	85.91				0.244	116.258				0.126	28.4099				0.254	118.003				0.293	106.383
0.208	78.42				0.231	106.932				0.104	19.123				0.237	106.638				0.276	97.2329
0.191	68.41				0.212	96.0954				0.094	14.6609				0.224	98.0665				0.257	87.4361
0.172	58.04				0.194	85.1609				0.101	19.2308				0.207	88.0343				0.237	77.2862
0.155	49.98				0.178	76.6095				0.113	24.9677				0.192	78.8259				0.219	68.1856
0.136	39.17				0.16	66.3126				0.121	30.0182				0.174	68.3229				0.197	57.8298
0.119	29.31				0.143	56.7413				0.129	33.9408				0.158	59.3204				0.177	48.6312
0.099	19.84				0.131	49.6707				0.138	39.4522				0.14	48.8763				0.156	37.9321
0.09	15.58				0.114	38.3342				0.148	44.1201				0.123	39.9033				0.129	27.5567
0.089	15.8				0.099	30.2535				0.162	50.3768				0.105	30.5379				0.108	19.2701
0.089	15.8				0.08	19.7212				0.171	56.1529				0.087	20.5547				0.096	14.9061
0.088	15.81				0.071	14.4452				0.182	59.6244				0.079	16.2594				0.105	19.9369
0.097	20.44				0.079	20.5842				0.191	64.6847				0.08	19.1524				0.118	26.782
0.106	26.12				0.086	26.0857				0.204	70.4216	0.198911			0.089	24.9285				0.126	31.7343
0.113	30.51				0.094	31.0773				0.212	74.1285				0.097	30.7733				0.136	36.0002
0.121	35.68				0.099	35.049				0.224	79.3064				0.105	35.4216				0.14	38.9814
0.128	39.56				0.107	39.511				0.235	84.1018				0.112	40.1092				0.147	42.1686
0.138	45.2				0.116	45.5029				0.247	89.0346				0.12	44.5124				0.161	48.4939
0.146	49.11				0.123	49.3274				0.258	93.7123				0.129	50.4552				0.172	53.7012
0.154	54.23				0.129	53.5443				0.269	98.9393				0.139	54.7505				0.182	59.0458
0.164	59.12				0.139	58.5947				0.281	103.882				0.147	60.3403				0.193	64.057
0.174	64.04				0.147	63.5177				0.294	109.717				0.156	65.3613				0.205	68.8427
0.184	69.41	0.179456			0.156	68.5191	0.153051			0.306	114.11				0.165	70.4019	0.162919			0.216	73.3635	0.206137
0.194	73.75				0.174	77.2862				0.318	118.298				0.173	74.3638				0.228	78.2276
0.204	79.21				0.183	82.3562				0.336	122.26				0.182	78.9337				0.239	82.9741
0.212	83.63				0.193	87.6813				0.355	128.016				0.192	83.7782				0.251	87.7989
0.223	89.2				0.202	92.8396				0.377	132.704				0.203	89.2209				0.262	92.7317
0.234	94.29				0.212	97.9586				0.401	137.489				0.212	94.5851				0.273	97.9096
0.245	99.82				0.223	102.97				0.432	142.393				0.218	98.3117				0.285	102.813
0.253	103.81				0.233	107.765				0.471	147.345				0.23	103.676				0.3	108.471
0.264	108.55				0.245	112.492				0.505	149.777				0.241	109.442				0.314	115.424
0.274	112.78				0.257	117.474				0.527	150.591				0.26	117.67				0.325	117.288
0.287	117.71				0.269	121.406				0.552	151.248				0.281	123.309				0.339	121.789
0.303	122.82				0.284	126.986				0.585	151.189			151.218	0.297	128.418				0.354	126.339
0.319	127.54				0.299	131.595				0.643	151.424				0.312	133.115				0.371	131.448
0.339	132.41				0.325	136.734				0.714	151.679				0.33	137.823				0.393	136.656
0.369	137.09				0.347	141.255				0.766	151.523				0.352	142.177				0.418	141.432
0.403	142.32				0.398	145.884				0.818	152.268				0.379	147.188				0.455	146.6
0.466	146.51			147.048	0.456	147.482			147.923	0.866	152.542				0.397	149.63				0.484	149.865
0.553	147.14				0.497	147.963				0.938	152.199				0.404	150.679				0.493	150.542
0.623	147.13				0.558	147.355				1.045	152.68				0.42	151.964				0.503	151.64
0.686	146.81				0.622	147.688				1.203	152.591				0.434	152.327				0.52	152.415
0.739	146.72				0.689	147.502				1.331	152.866				0.451	153.68				0.531	152.209
0.78	147.08				0.747	147.757				1.511	152.425				0.474	154.043				0.57	153.278
0.817	146.62				0.804	147.796				1.698	153.376				0.508	154.563			154.556	0.595	153.729			153.594
0.852	147.24				0.836	147.629				1.777	153.445				0.58	154.533				0.643	153.013
0.905	146.92				0.86	147.502				2.021	157.779				0.65	154.788				0.702	152.768
0.968	146.6				0.881	147.453				2.247	159.407				0.705	154.582				0.752	153.111
1.026	146.81				0.909	147.041				2.388	159.868				0.752	154.759				0.851	153.847
1.101	146.84				0.945	147.237				2.503	161.045				0.781	154.523				0.946	153.69
1.154	147.29				1.008	147.011				2.607	162.418				0.838	154.219				1.079	153.955
1.201	147.68				1.057	146.845				2.713	162.447				0.906	153.768				1.231	154.465
1.305	147.51				1.16	147.669				2.845	164.144				0.985	153.974				1.339	154.023
1.37	147.22				1.351	147.904				2.98	165.203				1.076	155.22				1.435	154.592
1.382	147.2				1.523	147.786				3.096	165.409				1.152	155.533				1.474	154.376
1.389	146.41				1.609	149.002				3.202	166.203				1.315	155.406				1.531	155.298
1.407	147.94				1.745	152.072				3.304	167.645				1.399	156.083				1.552	155.22
1.586	151.33				1.956	154.935				3.455	168.498				1.456	156.043				1.603	156.396
1.808	152.71				2.378	156.73				3.673	171.048				1.468	156.7				1.659	156.485
1.98	153.42				2.867	161.496				3.924	172.195				1.476	156.357				1.772	160.437
2.539	160.84				3.161	164.34				4.086	173.715				1.669	159.623				1.928	162.202
2.72	161.85				3.585	167.243				4.393	176.235				1.775	160.005				2.072	163.457
2.873	163.39				4.068	170.704				4.996	180.305				1.894	162.555				2.316	163.653
3.115	166.12				4.458	173.333				5.363	182.894				1.984	163.281				2.484	165.674
3.379	169.21				4.819	175.735				5.836	185.169				2.077	164.34				2.602	165.958
3.832	173				5.073	177.069				6.127	186.552				2.152	165.595				2.734	167.458
4.14	176.14				5.365	179.128				6.523	188.347				2.221	166.036				2.861	169.988
4.395	177.77				5.593	180.697				6.903	191.308				2.289	166.478				2.989	171.155
4.704	180.51				5.853	182.364				7.362	192.024				2.357	167.331				3.115	172.685
5.154	182.92				6.076	182.306				7.74	193.466				2.425	168.086				3.215	173.921
5.55	184.9				6.431	184.149				8.111	195.113				2.495	169.096				3.34	174.5
5.902	186.54				6.757	185.787				8.446	195.309				2.811	171.499				3.746	178.314
6.356	187.31				7.219	187.67				8.802	196.692				3.118	174.745				4.017	181.521
6.661	187.72				7.588	188.229				9.289	197.849				3.404	176.569				4.48	184.179
7.073	189.51				8.027	189.612				9.679	198.565				3.696	179.874				4.775	186.64
7.302	190.52				8.403	191.161				10.051	199.565				3.995	182.08				5.068	188.445
7.811	191.98				8.724	191.867				10.258	199.879				4.268	184.11				5.395	190.357
8.157	192.81				9.04	192.485				10.506	201.429				4.639	186.189				5.75	192.132
8.591	194.02				9.419	193.338				10.908	201.419				5.045	189.062				6.079	193.201
9.04	194.44				9.755	193.887				11.231	201.242				5.552	191.73				6.55	194.191
9.352	195.31				10.025	194.75				11.662	201.88				5.904	192.799				6.827	196.496
9.817	196.18				10.188	192.034				12.127	202.684				6.254	194.584				7.198	197.81
10.104	196.82				10.291	192.76				12.692	203.645				6.588	195.976				7.597	198.742
10.284	196.44				10.543	195.358				12.967	203.743				7.057	197.055				8.065	200.634
10.522	196.92				11.016	196.084				13.313	203.41				7.322	197.947				8.368	201.134
10.911	197.1				11.326	195.917				13.585	203.861				7.691	199.232				8.7	202.027
11.23	197.93				11.718	196.329				13.871	204.527				8.032	199.369				9.033	201.429
11.569	198.38				12.049	196.976				14.081	203.341				8.462	201.046				9.507	202.978
11.829	198.81				12.447	196.819				14.343	203.861				8.592	200.575				10.025	202.184
12.021	198.6				12.819	197.3				14.544	204.096				8.838	201.389				10.127	202.958
12.296	198.01				13.135	198.173				14.819	203.959				9.033	202.478				10.422	204.263
12.55	199				13.438	197.986				14.946	203.978				9.236	201.997				10.898	205.008
12.776	198.8				13.81	198.673				15.198	204.067				9.521	203.419				11.537	206.106
13.102	199.62				14.061	198.84				15.342	203.115				9.827	204.174				11.896	205.479
13.317	199.24				14.34	198.447				15.414	203.253				10.129	204.586				12.206	206.42
13.678	200.02				14.58	198.545				15.417	202.919				10.433	204.979				12.545	206.822
13.968	198.98				14.734	199.065				15.416	201.134				11.04	204.4				13.042	207.215
14.238	199.62				15.04	199.34				15.411	200.654				11.469	205.44				13.433	207.43
14.471	200				15.241	198.987				15.403	199.104				12.002	206.391				13.841	207.764
14.816	200.12				15.465	199.193				15.39	195.888				12.509	207.126				14.409	207.93
15.135	200.83				15.561	200.232				15.373	192.24				13.062	206.244				14.77	207.656
15.442	200.09				15.701	198.781				15.354	188.552				13.499	207.224				15.029	207.744
15.76	200.91				16.03	199.252				15.335	183.659				13.968	207.587				15.255	207.675
16.088	200.61				16.235	199.703				15.311	178.089				14.532	207.706				15.302	207.469
16.405	200.69				16.367	199.879				15.285	172.254				14.951	207.371				15.352	207.048
16.522	198.71				16.545	199.654				15.253	165.438				14.993	207.587				15.379	206.577
16.527	197.73				16.765	199.761				15.216	156.916				15.047	206.244				15.393	205.449
16.526	196.11				16.957	199.85									15.064	205.636				15.4	205.165
16.52	193.82				17.129	200.252				Pmax	204.527				15.063	202.998				15.402	203.645
16.508	190.38				17.377	199.81				Pmax/3	68.1758	0.176784	385.644		15.051	198.585				15.394	201.311
16.498	187.41				18.016	199.86									15.034	193.24				15.379	196.78
16.484	183.5				18.363	199.948									15.014	186.866				15.36	190.73
16.466	177.42				18.643	199.683									14.969	174.284				15.335	183.934
16.449	172.96				18.906	199.967									14.919	159.074				15.305	175.372
16.431	167.31				19.057	199.84														15.261	165.007
16.411	161.53				19.302	200.64									Pmax	207.71
16.387	154.2				19.484	199.909									Pmax/3	69.2367	0.145591	475.557		Pmax	207.93
					19.544	200.507														Pmax/3	69.31	0.182337	380.12
Pmax	200.91				19.649	200.144
Pmax/3	66.97	0.154964	432.165		19.707	200.154
					19.761	200.124
					19.787	199.761
					19.802	198.555
					19.812	198.271
					19.818	198.143
					19.821	197.712
					19.821	195.966
					19.818	195.358
					19.813	192.377
					19.805	190.455
					19.794	187.503
					19.787	185.14
					19.778	182.492
					19.767	179.383
					19.757	176.53
					19.744	173.342
					19.731	169.91
					19.717	165.919
					19.7	161.751
					19.684	156.544
					19.7	161.751
					19.684	156.544
					Pmax	200.64
					Pmax/3	66.88	0.132737	503.853

## Sheet: Fig. 15
B1					B2					B3					B4					B5
Deformation	Load	Deformation(1/3)	K	Py	Deformation	Load	Deformation(1/3)	K	Py	Deformation	Load	Deformation(1/3)	K	Py	Deformation	Load	Deformation(1/3)	K	Py	Deformation	Load	Deformation(1/3)	K	Py
0	-0.02942		472.968	151.786	-0.437	1.36312		373.097	153.893	0	0.1471		416.625	154.043	0	0		398.57	154.18	0	0.186326		394.492	154.637
0	0.0196133				0.001	-0.245166				0.031	14.8669				-0.003	-0.362846				0	0.0196133
-0.001	0.00980665				-0.001	-0.509946				0.031	14.7884				-0.003	-0.2942				-0.001	-0.02942
-0.001	0				0.02	9.32612				0.044	19.986				0	-0.686465				0.034	14.8571
-0.001	0				0.054	20.8882				0.058	26.831				-0.001	-0.166713				0.05	21.8492
-0.001	0.843372				0.068	27.2723				0.063	30.2535				-0.001	-0.254973				0.063	27.3213
-0.001	0.647239				0.072	29.8612				0.074	35.1568				0	0.519752				0.069	30.1751
-0.001	0.539366				0.085	34.5881				0.081	39.1678				0	0.166713				0.082	34.6469
-0.001	0.529559				0.097	39.6483				0.072	34.3527				-0.008	-1.10815				0.092	39.3541
0	0.647239				0.111	44.9243				0.061	27.9588				0.022	12.6898				0.081	33.7643
0	0.558979				0.124	50.2689				0.054	23.1829				0.023	13.8666				0.072	28.9198
-0.001	-0.274586				0.137	55.182				0.046	18.4071				0.036	19.3779				0.065	25.8013
-0.002	0.11768				0.149	59.7127				0.039	14.8865				0.046	24.801				0.055	19.5643
-0.002	0.166713				0.161	64.3414				0.052	21.8394				0.058	30.0378				0.046	15.1022
0.006	5.4525				0.171	67.9895				0.059	26.0465				0.068	34.6371				0.055	19.8781
0.017	11.5032				0.184	73.089	0.172092			0.067	30.5967				0.078	39.0109				0.063	25.3796
0.025	14.5923				0.194	77.3745				0.075	34.9901				0.07	33.323				0.075	30.1358
0.036	20.4469				0.172	67.3619				0.085	40.0013				0.062	28.2922				0.085	35.2157
0.045	26.0759				0.149	57.0551				0.094	44.0122				0.053	23.1731				0.094	39.4227
0.052	30.4889				0.132	47.5524				0.106	49.8276				0.046	18.3875				0.105	44.885
0.057	33.7839				0.111	37.3241				0.116	54.1621				0.039	14.2098				0.117	49.9551
0.067	39.001				0.091	28.0568				0.13	60.409				0.046	19.5054				0.129	54.3681
0.067	38.3342				0.075	21.2706				0.141	64.5278				0.056	24.6441				0.143	59.7715
0.061	34.7548				0.06	14.6904				0.152	69.0977				0.066	30.0966				0.158	66.3616
0.051	28.9885				0.061	15.0434				0.163	73.442	0.152612			0.076	35.8139				0.164	69.4801	0.163276
0.043	24.6245				0.078	20.5547				0.176	78.463				0.083	38.7853				0.175	73.4126
0.043	24.1146				0.084	25.3992				0.155	66.5381				0.096	44.5516				0.187	78.6984
0.036	19.9467				0.095	30.5869				0.136	55.7606				0.107	49.5334				0.172	69.4801
0.029	15.4847				0.103	34.794				0.119	46.6993				0.118	53.7895				0.158	63.1842
0.023	12.7094				0.114	39.1678				0.101	36.5102				0.13	59.036				0.149	57.3885
0.03	15.4259				0.123	43.9534				0.086	27.9293				0.143	64.1257				0.131	48.0428
0.039	21.0451				0.135	48.8862				0.07	19.4172				0.156	68.8427				0.111	38.7853
0.045	25.311				0.147	55.7116				0.061	14.455				0.166	74.5894	0.157286			0.091	28.2137
0.054	30.5673				0.162	62.3311				0.071	20.6822				0.179	77.502				0.072	19.2897
0.062	35.2353				0.168	64.7043				0.084	28.1745				0.158	67.8228				0.065	15.3082
0.069	39.4718				0.177	68.9702	0.175835			0.087	30.4104				0.139	57.4179				0.075	20.8686
0.08	44.5222				0.19	73.9323				0.097	35.7452				0.121	48.1114				0.085	26.4387
0.09	50.0826				0.202	79.1495				0.108	42.3745				0.101	36.9515				0.095	31.7539
0.099	54.4465				0.213	83.0525				0.113	44.2672				0.083	28.5374				0.102	35.9414
0.11	59.4479				0.226	87.3871				0.123	50.3081				0.065	18.8582				0.11	39.9229
0.122	64.4983				0.244	93.9673				0.132	53.6816				0.055	13.8274				0.123	45.4342
0.132	69.6861	0.130488			0.257	98.7039				0.143	60.4776				0.065	19.4368				0.133	50.6808
0.143	74.3148				0.272	103.195				0.15	64.057				0.074	24.9972				0.141	54.5348
0.153	78.5022				0.284	108.285				0.161	69.5684	0.160543			0.083	29.3905				0.151	59.6931
0.147	73.8441				0.299	113.002				0.168	73.1576				0.093	34.3233				0.158	63.5373
0.136	68.7054				0.311	117.454				0.179	78.159				0.103	39.6679				0.17	69.1467	0.169909
0.128	63.753				0.286	107.138				0.192	83.0623				0.112	43.8651				0.179	73.5205
0.121	59.595				0.259	94.0752				0.206	88.9169				0.125	49.857				0.192	78.6689
0.112	54.3681				0.237	84.0626				0.218	93.4476				0.133	54.5348				0.202	83.5821
0.103	49.4942				0.225	77.6785				0.23	98.3999				0.146	60.3305				0.216	88.6031
0.094	44.4339				0.203	67.303				0.244	103.068				0.154	63.7825				0.228	93.5652
0.085	39.1089				0.18	57.261				0.257	108.197				0.163	68.6466				0.242	98.802
0.078	35.0686				0.159	47.0719				0.273	113.434				0.172	72.7261	0.165063			0.254	103.676
0.068	29.5965				0.139	37.4908				0.282	117.18				0.185	78.8847				0.268	108.579
0.06	25.1933				0.116	28.0961				0.258	103.284				0.196	83.1898				0.281	113.463
0.051	20.29				0.093	17.8285				0.235	91.3097				0.21	88.0735				0.294	118.033
0.044	15.8083				0.088	14.7688				0.23	87.6715				0.229	92.006				0.272	106.922
0.052	20.3684				0.104	21.457				0.21	77.2078				0.247	97.282				0.249	95.0657
0.061	25.7032				0.111	26.223				0.192	67.0186				0.263	103.372				0.232	86.4456
0.07	30.9008				0.118	29.5082				0.175	57.6827				0.279	108.226				0.212	76.5605
0.077	35.3726				0.13	35.1961				0.159	49.602				0.294	112.708				0.195	67.9405
0.086	39.5894				0.139	39.5306				0.14	39.9915				0.309	117.562				0.175	57.3983
0.094	44.9145				0.156	46.6895				0.116	28.0961				0.288	106.638				0.155	47.8074
0.106	51.1809				0.166	51.5536				0.094	18.4365				0.268	96.7132				0.137	39.4227
0.114	56.0548				0.177	56.5059				0.085	14.6119				0.249	88.4069				0.115	28.4393
0.121	59.85				0.187	61.5661				0.094	20.0154				0.226	77.247				0.093	18.5444
0.133	66.5087				0.195	64.871				0.104	26.1739				0.204	66.9794				0.086	15.9358
0.138	69.539	0.136948			0.206	70.2843	0.202208			0.112	30.8419				0.185	57.6533				0.096	20.0546
0.146	74.1089				0.223	77.9629				0.121	35.4314				0.165	48.0232				0.104	24.801
0.156	79.1887				0.233	81.9542				0.129	40.472				0.141	38.7363				0.115	29.9495
0.167	83.5134				0.243	87.1615				0.136	44.3457				0.119	28.4785				0.125	35.2255
0.184	89.9466				0.252	90.4663				0.148	50.161				0.096	18.8582				0.135	40.1484
0.194	94.2027				0.26	93.8104				0.157	54.9369				0.086	14.4746				0.143	45.1596
0.209	99.1648				0.274	100.077				0.168	60.154				0.097	19.7996				0.153	49.9551
0.223	104.47				0.282	103.617				0.176	64.0178				0.104	24.7912				0.164	54.7898
0.235	108.697				0.297	110.099				0.186	69.2742				0.114	29.7632				0.174	59.5068
0.25	113.924				0.306	113.492				0.196	73.9716	0.186139			0.125	34.6567				0.183	64.9494
0.263	118.474				0.314	117.317				0.208	80.1301				0.134	40.2073				0.193	69.4017	0.192331
0.251	110.697				0.311	116.336				0.215	83.7194				0.144	44.4241				0.203	73.697
0.243	107.383				0.331	122.367				0.227	88.9953				0.156	49.6903				0.215	79.9438
0.238	103.941				0.348	127.849				0.238	94.4969				0.165	53.7601				0.225	83.8861
0.209	93.6339				0.365	133.576				0.245	98.3999				0.178	59.6146				0.235	88.5442
0.206	85.9749				0.379	137.244				0.257	103.794				0.189	64.3316				0.246	94.1242
0.201	83.7684				0.395	140.559				0.266	107.854				0.2	68.98				0.256	98.7334
0.191	78.6297				0.433	147.08				0.278	113.188				0.211	73.7558	0.201386			0.267	103.95
0.182	74.0402				0.469	150.964				0.289	117.209				0.224	78.9337				0.278	109.266
0.172	68.9996				0.524	153.739			153.893	0.298	120.818				0.248	88.711				0.286	113.669
0.164	63.9688				0.614	153.896				0.317	127.231				0.256	93.3691				0.298	117.876
0.155	59.5264				0.674	153.719				0.332	131.978				0.271	98.8412				0.322	122.72
0.144	54.3877				0.871	153.298				0.351	138.333				0.293	107.736				0.339	128.006
0.135	48.9548				0.939	153.572				0.363	141.785				0.31	114.13				0.363	135.116
0.126	44.6301				1	153.7				0.386	147.335				0.321	118.19				0.373	137.989
0.116	39.462				1.059	154.17				0.417	151.778				0.334	122.446				0.391	142.873
0.107	35.0784				1.205	153.69				0.448	154.17				0.351	127.349				0.412	148.218
0.098	29.8416				1.348	152.758				0.45	154.161				0.369	132.468				0.44	152.209
0.089	24.4382				1.5	153.454				0.456	154.337				0.389	137.273				0.485	153.837
0.085	21.7511				1.534	153.896				0.457	154.347				0.411	141.637				0.497	154.435
0.075	15.8574				1.618	153.935				0.461	154.484				0.451	147.365				0.583	154.7			154.637
0.084	20.9372				1.687	154.18				0.46	153.837				0.502	151.189			154.18	0.667	154.112
0.095	27.4292				1.706	154.082				0.458	152.052				0.618	155.278				0.735	154.327
0.1	30.8811				1.724	154.082				0.456	151.444				0.695	155.229				0.803	154.435
0.109	35.3824				1.762	154.21				0.457	150.866				0.931	154.925				0.903	154.092
0.117	40.1877				1.774	154.229				0.457	150.179				1.043	154.769				1.016	153.974
0.128	46.0913				1.783	154.072				0.458	150.208				1.124	154.631				1.159	153.984
0.137	50.7396				1.804	154.043				0.456	150.061				1.187	155.033				1.311	154.543
0.144	55.4076				1.819	154.092				0.455	149.63				1.292	155.377				1.417	155.014
0.153	60.2226				1.825	154.072				0.455	149.728				1.449	154.994				1.646	159.123
0.163	65.5869				1.837	153.984				0.456	149.287				1.523	155.671				1.898	160.398
0.173	70.6079	0.169602			1.846	153.955				0.455	149.659				1.582	154.994				2.062	163.908
0.179	74.0598				1.853	153.955				0.454	149.09				1.607	155.043				2.226	166.272
0.189	79.2181				1.859	153.749				0.454	148.62				1.758	158.966				2.424	168.753
0.199	84.1313				1.866	153.827				0.452	149.041				1.865	159.701				2.632	171.048
0.208	88.8973				1.874	153.935				0.453	148.806				2.036	162.526				2.814	173.234
0.218	94.438				1.884	154.062				0.455	148.875				2.215	164.634				2.964	174.804
0.23	100.646				1.889	154.239				0.453	148.688				2.379	165.811				3.253	177.383
0.237	104.686				1.904	154.67				0.453	148.551				2.572	167.243				3.582	180.354
0.246	108.609				1.918	154.602				0.423	133.214				2.741	168.772				4.002	183.08
0.257	113.728				1.974	156.759				0.401	121.514				2.89	170.136				4.395	185.14
0.268	118.504				2.055	157.662				0.373	106.843				3.133	172.862				4.992	189.67
0.287	123.368				2.144	158.446				0.35	95.6246				3.311	174.813				5.488	191.72
0.298	127.938				2.175	158.809				0.329	85.7493				3.501	176.324				5.998	193.505
0.316	132.88				2.259	159.76				0.308	75.6289				3.73	178.667				6.527	195.652
0.336	138.097				2.336	160.368				0.29	67.2148				3.923	180.354				7.05	198.035
0.363	142.991				2.409	160.927				0.269	57.3101				4.243	182.041				7.484	199.153
0.395	147.541				2.528	162.879				0.255	50.72				4.514	184.394				8.054	200.32
0.416	149.502				2.588	163.663				0.224	36.8828				4.743	185.777				8.57	201.733
0.42	149.787				2.745	164.928				0.206	28.0764				4.973	187.895				9.079	203.096
0.434	150.709				2.928	166.35				0.186	20.2409				5.265	189.572				9.497	203.665
0.451	151.16				3.034	166.37				0.173	14.71				5.558	190.896				9.989	203.694
0.471	151.434				3.254	168.194				0.173	15.2886				5.868	192.259				10.158	202.125
0.495	151.591			151.786	3.418	169.429				0.181	20.5547				6.036	193.397				10.449	204.802
0.525	151.817				3.474	170.165				0.19	24.6637				6.245	193.809				11.059	205.194
0.535	151.768				3.628	171.763				0.198	29.567				6.522	194.652				11.496	206.322
0.575	151.846				3.782	173.136				0.208	34.7646				6.763	196.476				12.019	206.852
0.59	151.876				3.939	174.137				0.218	40.5505				7.024	196.329				12.517	206.92
0.636	151.827				3.995	174.715				0.228	45.395				7.428	197.81				13.006	206.803
0.682	151.846				4.054	175.284				0.236	50.1708				7.657	197.575				13.492	207.283
0.728	151.768				4.109	175.637				0.247	54.9663				8.019	198.869				14.018	207.302
0.774	151.827				4.164	176.118				0.255	59.0851				8.307	198.908				14.376	205.577
0.817	151.866				4.22	176.373				0.266	64.6062				8.6	199.967				14.392	207.312
0.862	151.836				4.275	176.784				0.276	68.9996				8.756	200.036				14.412	204.478
0.909	151.797				4.335	177.451				0.286	73.2949				9.061	200.36				14.406	203.204
0.956	151.846				4.493	178.667				0.297	79.022				9.288	201.635				14.397	199.781
0.975	151.856				4.65	179.717				0.307	83.5134				9.586	202.331				14.378	194.623
1.035	151.817				4.708	180.374				0.32	89.2111				9.831	201.674				14.366	191.808
1.093	151.895				4.767	180.893				0.329	93.5947				10.059	201.87				14.354	188.111
1.159	151.827				4.926	181.962				0.34	98.3607				10.31	202.645				14.339	183.414
1.225	151.758				5.085	182.737				0.349	102.96				10.535	203.753				14.326	179.207
1.289	151.836				5.144	183.169				0.359	107.412				10.757	203.772				14.309	174.794
1.311	151.866				5.306	184.09				0.372	113.345				10.84	202.144				14.293	169.41
1.365	151.836				5.364	184.767				0.382	117.729				10.911	202.89				14.272	161.888
1.411	151.866				5.422	184.934				0.394	123.515				11.025	204.145
1.451	152.003				5.481	185.081				0.406	128.408				11.215	204.557				Pmax	207.312
1.465	152.131				5.54	185.483				0.417	132.851				11.419	205.538				Pmax/3	69.104	0.175172	394.492
1.493	152.209				5.599	186.032				0.427	137.215				11.832	205.489
1.513	152.405				5.656	186.277				0.439	142.04				12.215	206.283
1.529	152.435				5.715	186.424				0.454	147.472				12.641	206.106
1.532	152.327				5.773	186.63				0.465	151.679				13.034	206.92
1.545	152.425				5.832	186.934				0.479	154.131				13.529	207.43
1.55	152.366				5.891	187.14				0.48	154.161				13.998	208.097
1.56	152.317				5.95	187.621				0.483	154.376				14.519	207.675
1.571	152.219				6.009	188.003				0.487	154.406				15.065	207.813
1.585	152.425				6.069	188.317				0.49	154.396				15.519	208.746
1.595	152.621				6.129	188.533				0.494	154.425				16.051	207.734
1.608	152.739				6.187	188.807				0.497	154.288				16.498	207.862
1.621	152.964				6.248	188.984				0.501	154.298				16.634	203.361
1.642	153.543				6.307	189.2				0.503	154.474				16.618	199.732
1.662	153.592				6.365	189.396				0.507	154.602				16.598	194.888
1.67	153.562				6.422	189.896				0.51	154.366				16.577	189.298
1.684	153.523				6.478	190.141				0.512	154.435				16.556	184.1
1.704	153.621				6.536	190.2				0.516	154.131				16.525	176.961
1.73	153.886				6.594	190.406				0.519	154.396				16.494	169.273
1.77	154.229				6.652	190.739				0.525	154.219				16.46	159.623
1.794	154.259				6.709	190.828				0.529	154.445
1.807	154.161				6.766	190.916				0.537	154.327				Pmax	208.746
1.817	154.062				6.824	191.259				0.549	154.219				Pmax/3	69.5818	0.174579	398.57
1.824	153.621				6.882	191.524				0.563	154.161			154.043
1.832	153.935				6.94	191.691				0.581	153.847
1.844	154.288				6.997	192.132				0.601	153.602
1.855	154.19				7.056	192.426				0.619	153.69
1.859	154.18				7.112	192.456				0.658	153.533
1.892	154.847				7.17	192.916				0.671	153.876
1.972	156.465				7.226	192.985				0.682	153.817
2.077	157.858				7.283	192.946				0.686	153.827
2.199	158.779				7.339	193.446				0.695	153.857
2.328	159.819				7.395	193.632				0.704	153.994
2.443	160.839				7.452	193.632				0.711	153.915
2.541	161.82				7.509	193.995				0.714	154.17
2.636	163.094				7.566	194.123				0.721	154.023
2.729	163.967				7.622	194.113				0.723	154.082
2.818	164.948				7.678	194.338				0.731	154.092
2.909	166.017				7.735	194.593				0.734	154.151
2.998	167.125				7.794	194.907				0.741	154.141
3.09	167.723				7.851	195.044				0.744	154.013
3.182	169.125				7.907	195.182				0.751	154.259
3.272	169.979				7.965	195.152				0.757	154.151
3.357	170.979				8.024	195.329				0.758	153.945
3.446	171.744				8.08	195.427				0.764	154.2
3.533	172.705				8.138	195.554				0.771	154.082
3.62	173.588				8.194	195.996				0.774	154.062
3.709	174.362				8.25	196.182				0.781	154.239
3.797	175.176				8.308	196.211				0.789	154.141
3.883	175.961				8.365	196.437				0.793	154.092
3.968	176.706				8.422	196.564				0.802	154.004
4.055	177.53				8.48	196.584				0.812	154.229
4.143	178.108				8.536	196.741				0.815	153.984
4.229	178.746				8.595	197.133				0.835	154.131
4.319	179.687				8.653	197.212				0.85	154.112
4.412	180.413				8.71	197.418				0.864	153.974
4.508	181.041				8.768	197.486				0.882	153.994
4.617	181.766				8.826	197.761				0.903	153.866
4.81	183.276				8.994	197.996				0.923	154.013
5.264	191.367				9.052	198.143				0.93	153.847
5.316	191.916				9.11	198.114				0.962	154.023
5.364	192.436				9.169	198.075				0.969	153.935
5.414	193.064				9.333	198.487				0.995	153.935
5.462	193.505				9.496	198.8				1.009	154.004
5.52	193.976				9.555	199.016				1.016	154.268
5.571	194.466				9.722	199.291				1.026	154.131
5.578	194.868				9.781	199.428				1.029	154.141
6.328	195.751				9.951	199.693				1.039	154.112
6.381	197.114				10.013	199.85				1.042	154.151
6.433	197.427				10.188	200.262				1.049	153.974
6.518	197.653				10.362	200.536				1.051	154.072
6.531	197.692				10.466	200.056				1.058	154.141
6.572	197.839				10.659	200.605				1.061	154.161
6.625	198.016				10.688	200.487				1.067	154.268
6.684	198.163				10.789	201.017				1.069	154.386
6.704	198.173				10.898	201.331				1.075	154.337
6.763	198.163				11.006	201.193				1.081	154.376
6.819	198.202				11.116	201.134				1.083	154.435
6.876	198.3				11.224	201.272				1.089	154.425
6.942	198.585				11.333	201.213				1.091	154.288
7.008	198.82				11.443	201.203				1.095	154.327
7.074	199.016				11.553	201.566				1.097	154.347
7.097	199.104				11.665	201.742				1.1	154.278
7.159	199.252				11.777	201.909				1.103	154.151
7.221	199.301				11.89	202.154				1.106	154.288
7.242	199.33				12	202.135				1.109	153.984
7.304	199.408				12.11	202.203				1.112	154.268
7.326	199.408				12.221	202.35				1.113	154.288
7.39	199.457				12.334	202.468				1.115	154.072
7.412	199.575				12.418	202.439				1.127	154.043
7.476	199.595				12.481	202.537				1.134	154.151
7.541	199.732				12.54	202.684				1.142	154.268
7.607	199.801				12.598	202.88				1.151	154.298
7.671	199.938				12.657	203.056				1.16	154.406
7.737	200.105				12.716	202.919				1.173	154.455
7.763	200.183				12.777	203.086				1.178	154.219
7.829	200.144				12.836	203.076				1.181	154.19
7.897	200.389				12.898	203.125				1.185	154.416
7.959	200.556				12.958	202.968				1.197	154.2
8.039	200.723				13.021	203.243				1.206	154.161
8.134	201.125				13.084	203.204				1.212	154.072
8.234	201.38				13.144	203.566				1.223	154.249
8.345	201.84				13.208	203.537				1.231	154.288
8.462	202.066				13.268	203.449				1.239	154.21
8.576	202.086				13.326	203.821				1.25	154.327
8.615	202.39				13.388	203.684				1.261	154.151
8.728	202.478				13.413	203.586				1.272	154.278
8.841	202.635				13.414	203.88				1.287	154.337
8.881	202.674				13.412	203.772				1.305	154.504
8.993	202.9				13.413	203.782				1.372	155.112
9.032	202.782				13.413	203.998				1.396	154.984
9.072	202.909				13.412	203.998				1.415	155.043
9.111	202.978				13.412	203.341				1.422	155.033
9.151	203.155				14.409	204.106				1.435	155.19
9.189	203.233				14.591	204.586				1.441	154.896
9.23	203.41				14.619	204.547				1.465	155.916
9.269	203.429				14.718	204.733				1.512	156.436
9.308	203.429				14.754	204.802				1.532	156.681
9.349	203.527				14.792	204.792				1.62	157.171
9.39	203.547				14.899	204.812				1.639	157.603
9.432	203.586				15.102	204.861				1.705	158.181
9.476	203.704				15.239	204.969				1.742	158.593
9.52	203.763				15.373	205.067				1.779	158.848
9.563	203.743				15.514	204.881				1.814	159.26
9.606	203.743				15.656	204.93				1.849	159.515
9.648	203.831				15.8	205.077				1.884	159.741
9.693	203.812				15.942	204.949				1.919	159.848
9.735	203.91				16.08	204.949				1.976	160.143
9.779	203.978				16.218	204.861				2.009	160.388
9.822	204.027				16.364	205.008				2.04	160.702
9.866	204.018				16.516	204.93				2.071	161.153
9.908	204.243				16.665	204.871				2.101	161.604
9.951	204.174				16.809	204.93				2.137	161.957
9.994	204.204				17.042	204.841				2.183	162.526
10.037	204.273				17.183	204.851				2.195	162.398
10.079	204.361				17.32	204.92				2.237	163.036
10.123	204.459				17.453	205.008				2.262	163.232
10.166	204.518				17.59	205.018				2.289	163.634
10.285	204.635				17.722	204.969				2.313	163.82
10.327	204.645				17.855	204.89				2.368	164.467
10.368	204.665				17.985	205.077				2.411	164.703
10.41	204.773				18.116	204.861				2.467	165.605
10.528	204.802				18.248	204.988				2.542	166.183
10.647	204.92				18.402	205.018				2.648	168.017
10.689	204.89				18.558	205.175				2.671	167.968
10.73	205.116				18.71	205.018				2.727	168.606
10.772	204.959				19.06	205.185				2.75	168.969
10.814	205.018				19.211	205.047				2.821	169.684
10.857	205.077				19.362	205.126				2.891	170.646
10.899	205.136				19.512	205.057				2.93	171.008
10.94	205.155				19.663	205.126				2.954	171.175
11.06	205.234				19.902	205.047				2.992	171.822
11.102	205.273				20.135	204.949				3.03	172.156
11.223	205.39				20.274	204.939				3.069	172.656
11.341	205.459				20.5	205.028				3.106	173.048
11.383	205.449				20.635	205.037				3.161	173.676
11.427	205.557				20.77	205.204				3.232	174.372
11.469	205.596				20.9	205.047				3.285	174.98
11.512	205.636				21.114	205.047				3.308	175.147
11.555	205.655				21.395	205.185				3.379	175.843
11.674	205.793				21.661	205.008				3.418	176.314
11.716	205.793				21.774	205.234				3.472	176.755
11.843	205.91				22.014	205.165				3.512	177.177
11.886	205.949				22.112	204.998				3.567	177.824
11.928	205.998				22.204	205.254				3.622	178.216
12.051	206.077				22.293	204.979				3.683	178.599
12.198	206.361				22.374	204.802				3.788	180.001
12.348	206.381				22.451	204.979				3.854	180.501
12.502	206.401				22.519	204.92				3.947	181.462
12.553	206.401				22.582	204.861				4.038	182.168
12.698	206.381				22.634	204.831				4.154	183.002
12.844	206.479				22.679	204.39				4.273	184.032
12.896	206.45				22.716	204.273				4.394	184.924
12.947	206.41				22.742	203.88				4.485	185.483
13.089	206.401				22.757	203.106				4.551	185.807
13.14	206.44				22.764	202.292				4.616	186.101
13.283	206.44				22.765	201.919				4.733	187.297
13.423	206.499				22.764	200.644				4.772	187.444
13.474	206.459				22.755	197.457				4.814	187.591
13.611	206.646				22.738	193.75				4.957	188.405
13.661	206.548				22.726	190.779				5.156	189.729
13.801	206.577				22.703	185.355				5.248	189.945
13.85	206.508				22.686	181.325				5.341	190.543
13.987	206.508				22.655	173.842				5.434	190.847
14.12	206.587				22.632	168.92				5.525	191.504
14.251	206.557				22.591	158.672				5.649	192.357
14.296	206.538				22.56	150.934				5.854	193.358
14.434	206.597									5.934	193.554
14.595	206.567				Pmax	205.254				5.983	193.711
14.75	206.587				Pmax/3	68.418	0.183378	373.097		6.096	194.436
14.803	206.577									6.176	194.711
14.855	206.607									6.257	195.123
14.997	206.607									6.368	195.417
15.049	206.705									6.418	195.613
15.097	206.587									6.503	196.29
15.231	206.616									6.687	196.859
15.278	206.587									6.806	197.369
15.403	206.577									6.96	197.692
15.519	206.567									7.151	198.32
15.635	206.616									7.274	198.732
15.68	206.577									7.465	199.232
15.797	206.577									7.591	199.732
15.837	206.567									7.802	200.517
15.939	206.557									7.862	200.664
15.972	206.518									8.044	200.977
16.001	206.508									8.185	201.183
16.029	206.44									8.286	201.733
16.053	206.401									8.346	201.762
16.076	206.381									8.448	201.988
16.096	206.361									8.508	202.164
16.112	206.332									8.65	202.341
16.125	206.116									8.795	202.733
16.134	205.851									8.899	203.037
16.141	205.39									9.002	203.184
16.144	204.89									9.063	203.311
16.144	204.076									9.168	203.596
16.142	203.253									9.272	203.615
16.125	199.301									9.339	203.831
16.102	193.701									9.484	204.076
16.096	191.338									9.588	204.106
16.086	188.896									9.691	204.135
16.075	186.209									9.833	204.469
16.063	183.326									9.936	204.831
16.052	180.364									10.081	204.782
16.039	177.01									10.224	205.204
16.002	166.556									10.286	204.949
15.952	152.729									10.385	205.047
										10.485	205.028
Pmax	206.705									10.66	205.194
Pmax/3	68.9015	0.145679	472.968							10.756	205.361
										10.892	205.479
										11.026	206.116
										11.269	206.244
										11.401	206.459
										11.564	206.508
										11.779	206.93
										11.963	207.273
										12.269	207.42
										12.585	207.852
										12.773	207.911
										13.07	207.999
										13.474	208.018
										13.661	208.009
										13.77	208.018
										13.95	207.999
										14.034	208.019
										14.213	207.715
										14.254	207.038
										14.263	206.459
										14.27	206.253
										14.274	205.744
										14.275	204.831
										14.274	204.155
										14.271	202.87
										14.269	201.321
										14.265	199.32
										14.259	197.349
										14.257	196.633
										14.249	194.181
										14.242	191.691
										14.235	188.837
										14.226	185.787
										14.215	182.531
										14.212	181.276
										14.2	177.432
										14.189	173.185
										14.174	168.841
										14.157	163.565
										14.143	157.652
										Pmax	208.019
										Pmax/3	69.3396	0.166432	416.625

## Sheet: Fig. 16
C1					C2					C3					C4
Deformation	Load	Deformation(1/3)	K	Py	Deformation	Load	Deformation(1/3)	K	Py	Deformation	Load	Deformation(1/3)	K	Py	Deformation	Load	Deformation(1/3)	K	Py
0	0		273.082	114.992	0	0		285.668	116.59	0	0		279.545	113.327	0	0		330.34	113.259
0.034	12.3858				0	0.10297				0	0				0	-0.0784532
0.04	14.5236				0.005	0.460913				0	0.137293				0	0.02942
0.055	19.3142				0.025	10.0371				0.002	0.0490333				0.03	10.5716
0.063	21.3049				0.035	14.3569				0.023	9.46342				0.0375	14.6217
0.071	23.7615				0.05	19.3142				0.024	9.49284				0.05	19.6427
0.079	26.4044				0.0675	24.0018				0.022	9.71839				0.0325	9.83607
0.088	28.5815				0.08	29.3709				0.033	14.5678				0.045	15.0875
0.096	31.1851				0.085	31.3224				0.047	19.2652				0.0525	19.6182
0.091	28.9247				0.0825	27.8607				0.07	23.9282				0.0625	24.4137
0.086	26.4731				0.075	24.3058				0.085	29.0571				0.075	28.9051
0.08	24.3695				0.0625	19.6623				0.092	31.1753				0.0875	34.0781
0.074	21.3638				0.05	14.7492				0.089	29.0326				0.1	38.9128
0.068	19.4809				0.0375	9.96356				0.086	26.8506				0.0975	33.9065
0.061	16.8821				0.045	15.4749				0.081	24.3793				0.085	29.1748
0.056	14.4991				0.0525	19.8094				0.075	21.7119				0.075	24.4382
0.049	12.0279				0.07	24.9824				0.069	19.628				0.065	19.5054
0.042	9.8851				0.0825	29.4494				0.064	17.0734				0.055	14.4844
0.047	12.0965				0.1	33.7888				0.059	15.0483				0.045	9.80175
0.053	14.6168				0.115	38.5499				0.051	12.0328				0.0525	14.656
0.058	16.637				0.135	43.5464				0.046	9.96356				0.0625	19.7261
0.065	19.3485				0.15	48.1359				0.055	14.9748				0.0725	24.6392
0.072	21.6531				0.17	52.9755				0.065	19.4858				0.0825	29.2581
0.078	24.8991				0.1875	57.923				0.076	24.703				0.11	40.8741
0.083	26.6643				0.1975	60.8061	0.191139			0.088	29.4592				0.1175	43.772
0.09	28.9737				0.19	56.1235				0.103	33.8673				0.1275	48.4792
0.096	31.3764				0.1775	51.2201				0.119	38.8539				0.1425	53.8287
0.104	33.7692				0.1625	46.2727				0.135	43.62				0.16	58.5114
0.113	36.3042				0.1575	44.0073				0.152	48.033				0.175	63.5471	0.160131
0.123	38.849				0.14	39.3394				0.169	53.2697				0.1675	59.0066
0.13	40.7908				0.125	33.6956				0.189	58.4035	0.187759			0.16	53.814
0.141	43.6984				0.1125	29.5474				0.199	60.8748				0.15	48.641
0.15	45.8069				0.0975	24.6245				0.194	58.0456				0.14	43.7426
0.159	48.2095				0.085	20.2507				0.19	56.3196				0.1275	38.7068
0.169	50.7592				0.07	15.9799				0.184	53.8336				0.115	34.1075
0.177	53.1766				0.055	10.5569				0.178	51.0485				0.105	29.3219
0.19	56.0107				0.0625	15.671				0.171	48.5772				0.095	24.5068
0.2	58.8105	0.199178			0.0725	19.6378				0.166	46.4541				0.0825	19.4564
0.206	60.409				0.0875	24.6539				0.159	43.9828				0.0725	14.9944
0.202	58.1436				0.1025	29.5376				0.153	41.6047				0.0625	10.042
0.195	55.8832				0.1175	34.4115				0.146	38.8294				0.0675	14.71
0.189	53.4806				0.135	39.7316				0.14	36.5935				0.08	19.8094
0.18	50.5827				0.145	43.8848				0.134	34.034				0.0875	24.6343
0.176	48.6753				0.16	48.8665				0.128	31.5382				0.1	29.1552
0.17	46.3413				0.1775	53.8973				0.122	29.2091				0.11	34.2497
0.162	43.7818				0.19	58.9085				0.117	26.9634				0.12	38.9471
0.155	41.0016				0.2075	64.0227	0.190218			0.11	24.5215				0.13	44.0073
0.149	38.8343				0.2275	68.0287				0.103	21.761				0.145	48.7391
0.138	34.2399				0.2475	72.2211				0.097	19.9663				0.155	53.9072
0.13	31.5823				0.2675	76.9479				0.09	17.9805				0.165	58.7026	0.164693
0.124	29.0081				0.2925	81.5031				0.085	15.1954				0.175	63.6403
0.118	26.7427				0.3225	87.0046				0.075	12.4446				0.195	68.1856
0.113	24.6441				0.345	92.7562				0.069	10.091				0.225	73.4175
0.105	22.0159				0.345	88.505				0.079	14.9306				0.2425	78.0413
0.097	19.3681				0.3275	83.0966				0.089	19.4417				0.2625	83.2094
0.092	17.1273				0.3175	78.463				0.101	24.6539				0.28	87.9706
0.084	14.8914				0.3	73.2115				0.113	29.4347				0.3025	93.0896
0.078	12.2877				0.285	68.5828				0.125	34.0683				0.2975	88.0049
0.069	9.75271				0.27	64.0472				0.139	39.1285				0.285	83.0721
0.062	7.58054				0.2525	58.9772				0.153	44.0711				0.275	77.7275
0.066	9.7331				0.2375	53.966				0.166	48.8567				0.265	74.2167
0.071	12.1897				0.2225	48.8518				0.18	53.7012				0.25	69.0241
0.079	15.269				0.2075	44.1692				0.196	58.5702	0.194405			0.2375	63.5814
0.083	16.8969				0.19	39.6287				0.215	63.1254				0.225	58.3888
0.089	19.4319				0.175	34.7303				0.24	67.9895				0.215	53.8189
0.096	21.8247				0.16	30.484				0.279	73.0399				0.2025	49.0382
0.102	24.2028				0.1425	25.6787				0.308	77.5951				0.19	43.718
0.108	26.6986				0.1275	20.844				0.342	82.4004				0.175	38.7412
0.115	29.1797				0.11	15.573				0.37	87.2939				0.1625	34.083
0.122	31.6706				0.095	10.5078				0.397	91.8099				0.1475	29.3758
0.129	33.9408				0.1025	15.2052				0.381	87.9509				0.1325	24.7128
0.136	36.2454				0.115	19.9418				0.36	83.1604				0.115	19.7898
0.142	39.006				0.125	24.6343				0.336	78.3061				0.1025	14.8473
0.149	41.2958				0.145	29.8122				0.312	73.1086				0.0875	10.0469
0.157	44.0466				0.1575	34.3674				0.292	68.4651				0.095	14.6806
0.164	46.2384				0.175	39.5306				0.272	63.7923				0.1075	19.78
0.17	48.4743				0.19	44.3163				0.249	58.075				0.1175	24.5853
0.178	51.3525				0.2025	48.6312				0.235	53.9121				0.1275	29.3072
0.184	53.2207				0.22	53.7846				0.22	48.7292				0.14	34.2154
0.192	55.996				0.2375	58.8301				0.205	44.1888				0.145	34.7989
0.2	58.5751	0.2			0.2525	63.5422	0.237953			0.191	39.2462				0.1525	38.9373
0.208	61.37				0.27	68.5779				0.174	34.3674				0.165	43.9828
0.218	63.7236				0.285	73.3096				0.16	30.3663				0.1775	48.5331
0.226	65.5918				0.3025	78.1149				0.143	24.8942				0.195	53.7552
0.234	67.8718				0.32	83.1898				0.129	20.8293				0.2075	58.7762	0.206951
0.244	70.2107				0.3375	88.6031				0.111	15.1022				0.22	63.7628
0.254	72.9566				0.36	92.717				0.094	10.0616				0.235	68.5975
0.267	75.2513				0.3825	96.924				0.112	19.1622				0.2475	73.3734
0.287	78.2178				0.3825	97.7478				0.137	28.8021				0.26	78.2227
0.297	80.2772				0.39	99.92				0.153	34.0389				0.2775	83.2339
0.309	82.827				0.395	101.263				0.17	39.2168				0.29	88.1765
0.318	84.8373				0.4025	102.45				0.186	43.9975				0.31	93.0602
0.331	87.7989				0.41	104.156				0.202	48.4792				0.33	97.9586
0.341	90.079				0.4175	105.598				0.222	53.6375				0.3525	103.019
0.354	92.1874				0.425	106.976				0.244	58.7369	0.241187			0.355	103.828
0.342	87.9166				0.435	108.56				0.272	63.7775				0.3625	105.073
0.334	85.3522				0.4425	110.3				0.298	68.8378				0.37	106.015
0.318	79.9095				0.4525	111.997				0.324	73.3145				0.375	106.834
0.301	74.8493				0.46	113.389				0.345	78.3306				0.3825	107.643
0.283	69.0928				0.47	114.571				0.369	83.1555				0.3875	108.113
0.267	63.6942				0.4675	115.101				0.388	87.7891				0.395	109.28
0.252	58.0652				0.4725	115.125				0.411	92.717				0.405	109.56
0.234	52.4313				0.475	115.924				0.436	97.1594				0.415	110.065
0.223	48.2781				0.4775	115.924				0.461	101.058				0.43	110.261
0.209	43.8897				0.48	116.326				0.47	102.264				0.445	111.021
0.198	38.3685				0.4725	116.429				0.481	104.063				0.4575	111.296
0.184	33.8477				0.56	116.478			116.59	0.49	105.211				0.4675	111.619
0.17	29.4052				1.125	117.788				0.5	106.853				0.4775	112.124
0.154	24.3793				1.785	118.067				0.507	107.981				0.49	112.208
0.138	19.5692				2.51	118.092				0.515	108.869				0.5125	112.62			113.259
0.122	15.117				3.29	118.298				0.522	109.633				0.55	113.409
0.106	9.86549				4.0925	118.028				0.529	110.212				0.5875	113.929
0.132	21.609				4.885	118.915				0.535	110.688				0.6275	114.375
0.166	33.9359				5.4775	123.152				0.543	111.482				0.6775	114.855
0.195	44.1495				5.9525	125.599				0.551	111.963				0.7425	115.164
0.225	52.358				6.4475	128.423				0.564	112.448				0.8125	114.733
0.252	61.0317	0.244369			6.965	130.708				0.576	112.659				0.895	114.782
0.277	68.2347				7.4875	133.464				0.594	113.11			113.327	0.99	114.831
0.308	78.262				8.005	135.41				0.612	113.453				1.08	114.601
0.342	87.8431				8.515	137.494				0.63	113.693				1.185	115.145
0.363	92.7219				9.0225	138.725				0.649	113.988				1.29	115.346
0.387	97.1153				9.535	141.083				0.674	114.272				1.3825	115.537
0.413	102.077				10.0475	142.662				0.708	114.659				1.4675	115.483
0.439	106.79				10.57	144.467				0.767	114.949				1.5575	116.224
0.473	112.301				11.1225	146.001				0.848	115.424				1.6625	116.17
0.488	114.355			114.992	11.75	146.354				0.978	115.87				1.78	116.876
1.562	119.489				12.3725	148.129				1.196	115.581				1.9275	116.925
4.221	121.058				12.9325	149.399				1.507	116.057				2.0725	117.067
4.62	121.549				13.4725	150.772				1.841	116.268				2.2125	116.836
4.67	122.191				14.015	151.93				2.11	117.665				2.35	117.042
4.717	122.637				14.5725	153.155				2.938	118.327				2.475	117.239
4.76	122.617				15.1125	153.94				3.38	118.96				2.6475	119.661
4.801	122.676				15.6725	155.558				3.968	118.607				2.8575	120.583
4.863	123.02				16.2175	156.593				4.582	122.863				2.9725	121.352
4.906	123.294				16.7675	157.397				4.909	124.755				3.075	122.284
4.971	123.794				17.3225	158.068				5.172	126.266				3.1725	123.122
5.037	124.054				17.92	159.52				5.439	127.947				3.26	123.564
5.104	124.76				18.58	160.618				5.652	128.962				3.3475	124.495
5.171	124.917				19.255	161.246				5.836	130.463				3.4275	125.089
5.217	125.221				19.965	162.629				5.992	130.752				3.505	125.8
5.286	125.28				20.6925	163.232				6.148	131.752				3.5825	126.437
5.354	125.819				21.4475	163.943				6.304	133.042				3.66	127.182
5.457	126.663				22.1875	165.276				6.461	133.214				3.74	127.565
5.565	127.418				22.935	165.644				6.621	134.631				3.82	127.938
5.702	128.173				23.6925	166.556				6.779	135.577				3.9375	128.928
5.866	129.727				24.4375	166.841				6.938	136.337				4.0175	129.399
6.601	132.782				25.19	168.169				7.096	136.808				4.1	129.987
6.862	134.871				25.9575	168.125				7.254	137.602				4.185	130.703
7.184	136.332				26.73	169.238				7.414	138.44				4.2675	131.429
7.512	137.323				27.4925	169.454				7.573	139.161				4.39	132.375
7.902	139.558				28.335	169.905				7.73	139.465				4.5125	132.684
8.281	141.255				29.2925	170.415				7.889	140.926				4.6375	133.258
8.619	142.589				30.345	171.366				8.047	141.686				4.7225	134.464
9.046	143.765				31.4525	172.435				8.209	142.103				4.8125	134.738
9.393	145.227				32.64	172.538				8.37	142.628				4.975	136.033
9.859	147.227				33.9725	173.499				8.532	143.682				5.0625	136.16
10.387	147.914				35.3725	173.71				8.699	144.114				5.1875	137.421
11.272	149.821				36.72	174.117				8.865	144.893				5.3075	137.685
11.902	151.047				38.195	174.088				9.06	145.521				5.4425	138.494
12.514	152.92				39.75	174.549				9.296	146.536				5.525	139.274
13.291	154.921				41.26	175.377				9.636	146.698				5.61	139.397
14.063	156.691				42.8175	175.157				10.159	147.791				5.695	139.926
14.678	157.637				43.6775	175.838				10.607	149.213				5.78	140.279
15.291	158.49				43.7525	176.515				11.03	150.581				5.8625	141.471
16.048	160.682				43.93	176.809				11.44	151.743				5.945	142.015
16.822	161.829				44.5025	176.716				11.843	152.905				6.0325	142.383
17.435	162.359				45.935	176.814				12.126	153.136				6.1175	142.545
17.892	162.991				48.01	176.916				12.406	154.19				6.205	142.701
18.344	163.34				50.2675	176.917				12.723	154.896				6.29	143.604
18.958	164.497				52.6675	176.883				13.043	155.69				6.3775	143.765
19.573	165.561				55.3075	176.789				13.362	156.651				6.4625	144.3
20.195	166.321				57.7875	174.397				13.682	157.559				6.55	144.776
21.128	166.654				58.335	173.249				13.98	158.603				6.6375	144.893
21.897	167.659				58.8825	172.778				14.177	158.745				6.725	145.869
22.432	168.351				59.495	171.381				14.288	159.437				6.81	145.962
22.59	168.493				60.135	170.131				14.323	159.054				6.9	146.555
22.59	168.851				60.66	168.022				14.359	159.456				6.9925	146.82
22.589	168.802				60.925	166.875				14.396	159.378				7.0875	147.472
22.744	167.208				61.1075	167.194				14.431	159.451				7.1825	147.821
22.783	167.704				61.335	166.693				14.466	159.338				7.28	147.909
22.86	168.856				61.575	165.267				14.503	159.946				7.38	148.002
22.977	169.4				61.8125	164.953				14.539	159.897				7.4925	148.448
23.12	169.655				62.0575	163.565				14.576	159.52				7.6175	148.634
23.333	169.508				62.3025	162.854				14.613	159.868				7.85	148.782
23.647	169.714				62.545	161.604				14.649	160.108				8.02	149.703
23.902	169.67				62.785	160.599				14.685	159.858				8.1925	149.939
24.282	169.9				63.035	159.544				14.722	160.035				8.4175	150.748
24.795	170.699				63.29	158.059				14.759	160.01				8.56	151.361
25.338	171.332				63.5375	157.098				14.796	160.143				8.695	151.689
26.04	171.214				63.795	155.627				14.831	160.452				8.89	151.979
27.066	172.337				64.045	154.219				14.867	160.27				9.0775	153.15
28.176	172.891				64.2975	152.778				14.904	160.594				9.205	153.033
29.426	173.612				64.555	151.125				14.939	160.55				9.395	154.19
30.607	174.117				64.8125	149.375				14.976	160.79				9.595	154.621
31.936	174.656				65.07	147.355				15.043	161.457				9.7325	154.773
32.72	174.715				65.3375	145.56				15.142	162.158				9.8725	155.195
33.886	174.573				65.6025	143.192				15.294	162.241				10.0125	156.058
35.665	174.862				65.8675	141.319				15.517	162.584				10.22	156.411
37.873	175.652				66.14	138.975				15.792	163.335				10.36	156.411
39.332	175.741				66.4075	136.239				16.116	163.972				10.5675	157.671
40.935	172.072				66.68	133.473				16.461	164.458				10.71	157.902
40.935	172.68				66.955	131.223				16.809	165.35				10.9175	158.593
41.789	172.857				67.24	128.153				17.149	165.502				11.06	159.039
42.114	172.803									17.488	166.13				11.2025	158.951
42.528	172.371				Pmax	176.917				17.842	166.237				11.4125	159.52
42.952	172.028				Pmax/3	58.9723	0.206437	285.668		18.255	166.924				11.6275	160.182
43.311	172.014									18.692	167.468				11.85	160.613
43.721	171.862									19.134	168.096				12.075	161.094
44.067	171.999									19.646	169.16				12.23	161.741
44.493	170.881									20.242	169.336				12.4575	162.094
45.002	170.199									20.861	170.082				12.685	162.727
45.409	168.915									21.532	170.587				12.9325	163.173
45.899	167.914									22.236	171.278				13.1	163.3
46.252	167.135									22.948	172.577				13.3575	163.928
46.597	166.414									23.647	172.259				13.635	164.286
47.017	165.085									24.322	172.827				13.9075	165.159
47.599	162.957									25.012	173.793				14.0925	165.296
47.878	161.805									25.563	174.255				14.28	166.1
48.318	160.157									35.607	166.728				14.725	166.424
48.752	157.568									35.608	162.712				15.085	167.154
49.201	155.779									35.607	157.764				15.27	167.257
49.496	154.337									35.607	152.253				15.6225	168.096
49.674	149.664									35.607	147.664				15.98	168.812
				#VALUE!						35.607	141.76				16.1675	169.047
Pmax	175.741									35.608	137.185				16.36	169.302
Pmax/3	58.5803	0.214516	273.082							35.607	132.561				16.655	169.125
										35.607	127.638				16.955	169.817
										35.607	122.142				17.1575	169.89
														#VALUE!	17.4675	170.606
										Pmax	174.255				17.685	170.636
										Pmax/3	58.0849	0.207784	279.545		17.9	170.91
															18.0925	171.572
															18.2825	171.141
															18.465	171.219
															18.6475	171.754
															18.9125	172.161
															19.09	172.028
															19.2675	172.244
															19.4525	172.097
															19.63	172.656
															19.805	172.71
															20.07	172.651
															20.2675	172.641
															20.4875	173.239
															20.71	173.725
															20.945	173.352
															21.205	174.161
															21.64	174.558
															22.0925	174.48
															22.4075	174.907
															22.8925	174.656
															23.2325	175.274
															23.5875	175.593
															24.12	175.667
															24.6375	175.436
															25.1075	175.211
															25.37	175.196
															25.565	175
															25.675	175.108
															25.685	170.832
															25.68	168.689
															25.675	166.988
															25.675	166.468
															25.6725	165.625
															25.67	164.987
															25.6675	164.487
															25.6675	164.369
															25.6625	164.315
															25.6625	163.398
															25.6625	163.982
															25.665	164.301
															25.6775	166.267
															25.685	167.311
															25.705	170.66
															25.72	171.317
															25.725	171.69
															25.73	171.558
															25.735	171.587
															25.74	171.734
															25.7425	171.616
															25.7375	170.234
															25.73	167.468
															25.72	165.781
															25.705	162.972
															25.6925	159.829
															25.685	157.769
															25.67	153.773
															25.655	151.204
															25.6475	150.189
															25.635	147.654
															25.6275	146.305
															25.615	143.795
															25.605	141.912
															25.5975	139.916
															25.5875	138.078
															25.575	135.935
															25.5625	133.812
															25.5525	131.836
															25.5425	129.825
															25.5325	127.31
															25.5225	125.094
															Pmax	175.667
															Pmax/3	58.5555	0.177258	330.34

## Sheet: Fig. 17
D1					D2					D3					E1
Deformation	Load	Deformation(1/3)	K	Py	Deformation	Load	Deformation(1/3)	K	Py	Deformation	Load	Deformation(1/3)	K	Py	Deformation	Load	Deformation(1/3)	K	Py
0	0		324.421	145.643	0	0.08336		311.642	148.283	0	-0.1471		329.031	149.228	0	0.09807		465.814	149.451
0	0.0049				0.04	10.091				0	-0.16671				0.015	10.0371
0	-0.30891				0.05	14.5384				0.03	9.92433				0.0225	14.1118
0.0275	9.67426				0.0625	19.5545				0.0425	14.8963				0.03	19.4809
0.04	14.8914				0.0775	24.3548				0.0575	19.5299				0.04	24.2224
0.0575	19.3975				0.09	29.0277				0.0725	24.4529				0.05	29.0277
0.07	24.3891				0.0975	32.0187				0.09	29.4101				0.0625	34.186
0.0825	29.1601				0.095	29.1601				0.105	34.5292				0.07	38.6774
0.095	34.3331				0.085	24.6245				0.1175	38.9275				0.065	34.0046
0.1075	38.8834				0.075	19.7506				0.11	33.9702				0.0575	29.1503
0.1025	33.9212				0.065	14.7737				0.1025	29.1454				0.0475	24.4676
0.0925	29.1061				0.0525	9.83117				0.0925	24.4529				0.0425	19.5152
0.08	24.09				0.0625	15.0042				0.08	19.5398				0.0325	14.6609
0.07	19.3828				0.07	19.7457				0.0625	14.7394				0.025	9.77233
0.055	14.3962				0.08	24.6294				0.05	9.81155				0.0325	15.0483
0.045	9.69878				0.09	29.2434				0.0625	14.7737				0.04	19.7751
0.055	14.6462				0.105	34.1124				0.0725	19.5888				0.0475	24.5607
0.0675	19.5447				0.115	38.9079				0.0725	19.6672				0.0575	29.3072
0.0775	24.3205				0.14	44.2133				0.0825	24.6784				0.0625	34.2007
0.0875	29.4396				0.15	48.9597				0.095	29.1748				0.0725	39.2903
0.0975	34.2301				0.165	53.8385				0.105	34.2792				0.0775	43.7131
0.1125	39.2217				0.175	58.7762				0.115	39.5404				0.0875	48.489
0.1275	44.1741				0.185	61.3798				0.125	44.0858				0.095	53.7306
0.1375	48.6557				0.18	58.6732				0.1425	48.6508				0.105	58.7467
0.15	53.7895				0.17	53.9758				0.1575	53.7306				0.1125	62.7037
0.1675	58.8497				0.16	48.6998				0.1675	58.531				0.1225	68.6466	0.113512
0.1825	63.6648				0.145	43.8848				0.1825	63.6942				0.13	72.8536
0.195	68.4504	0.190389			0.135	38.8588				0.1975	68.5436	0.196999			0.16	77.9482
0.21	73.2949				0.125	34.1271				0.21	73.5058				0.155	73.0743
0.225	79.0024				0.115	29.3219				0.2325	78.4483				0.1475	68.2396
0.215	73.1625				0.1	24.6637				0.225	73.4273				0.1425	63.601
0.205	68.4553				0.09	19.7359				0.215	68.4847				0.1325	58.6487
0.1925	63.5128				0.0775	14.8718				0.2025	63.4834				0.1275	53.814
0.1825	58.6683				0.0675	9.82626				0.1875	58.4672				0.1175	48.69
0.17	53.9072				0.075	15.1611				0.1775	53.7355				0.1075	43.7867
0.16	48.7538				0.085	20.0742				0.1625	48.7439				0.0975	38.6676
0.1475	43.9828				0.0975	24.6294				0.1525	44.0368				0.09	34.0634
0.135	38.9667				0.105	29.5621				0.14	38.8392				0.085	29.0963
0.1275	34.4851				0.1175	34.5782				0.125	34.2105				0.075	24.4921
0.115	29.2778				0.13	39.0795				0.115	29.0767				0.0675	19.7702
0.1025	24.6098				0.14	44.2917				0.1025	24.6				0.06	14.9748
0.09	19.8683				0.1525	49.0676				0.0875	19.7359				0.05	10.1107
0.0775	14.6806				0.1625	54.0592				0.07	14.8669				0.0575	14.8963
0.0625	9.94885				0.175	58.987				0.0525	9.78213				0.0625	19.8192
0.075	14.7982				0.1875	63.7187				0.07	14.5972				0.07	24.6196
0.0875	19.7212				0.2125	68.725	0.210345			0.085	19.5299				0.0775	29.2679
0.0975	24.4774				0.2225	73.3783				0.0975	24.4872				0.09	34.2742
0.105	29.3121				0.235	77.958				0.1075	29.7093				0.095	38.9177
0.1175	34.3478				0.255	83.2094				0.1175	34.3576				0.105	43.9828
0.1325	39.3933				0.2675	88.2059				0.13	39.3051				0.1125	48.8273
0.145	44.1544				0.2875	92.972				0.14	44.1593				0.12	54.1474
0.155	48.8469				0.3025	97.6497				0.155	49.401				0.1275	58.4182
0.1675	53.917				0.2975	93.2711				0.155	49.9502				0.1325	63.6746	0.132148
0.1775	58.8595				0.2825	88.0098				0.1675	53.9856				0.1425	68.7887
0.1925	63.655				0.2725	83.332				0.18	59.0017				0.15	73.1331
0.205	68.676	0.200044			0.2575	78.3208				0.1925	63.6157				0.1575	77.8942
0.2175	73.6136				0.2525	73.3488				0.2025	68.5779	0.202105			0.1675	83.131
0.2275	78.5071				0.2375	68.8721				0.2175	73.9078				0.1775	88.2059
0.245	83.5919				0.2275	63.7677				0.2275	78.5611				0.19	92.8494
0.2575	88.4805				0.2125	59.1439				0.24	83.4595				0.205	96.9044
0.275	93.4231				0.2025	54.1229				0.2575	88.3873				0.2125	102.435
0.285	98.1597				0.19	48.9058				0.275	93.2563				0.225	108.226
0.3025	103.127				0.1775	44.3261				0.295	98.2332				0.24	112.468
0.3175	107.79				0.1675	39.1629				0.3125	103.132				0.25	117.994
0.335	112.875				0.155	34.2399				0.33	108.094				0.2475	112.271
0.3475	117.793				0.1425	29.8514				0.3525	112.776				0.2425	107.535
0.3425	112.438				0.135	25.0903				0.37	117.513				0.235	102.661
0.3325	107.76				0.1225	20.084				0.365	112.688				0.2275	97.9684
0.3175	102.72				0.1125	16.23				0.3525	108.113				0.2225	92.565
0.3075	98.0763				0.0925	9.8753				0.3375	103.068				0.215	88.2599
0.2975	93.0602				0.1025	14.9748				0.3275	97.9978				0.2075	82.9201
0.285	88.0931				0.11	19.8879				0.3125	92.8592				0.2	77.9187
0.2725	83.1359				0.125	24.8353				0.2975	88.152				0.1925	73.5106
0.26	78.2326				0.1325	29.4298				0.2875	83.533				0.1825	68.4749
0.2375	68.4749				0.145	34.235				0.2725	78.2963				0.1725	63.7383
0.23	63.7236				0.1575	39.104				0.26	73.2361				0.1625	58.325
0.215	58.5849				0.17	44.2966				0.2475	68.5828				0.155	53.8091
0.205	53.8434				0.18	48.9695				0.235	63.6255				0.15	48.7783
0.1925	48.9793				0.195	54.1327				0.2225	58.6389				0.14	43.8259
0.1775	44.1005				0.205	58.9085				0.2075	53.6963				0.1325	38.8687
0.1675	39.3835				0.215	63.8658				0.1925	48.7979				0.1275	34.2203
0.155	34.4262				0.23	68.9996	0.227937			0.1775	43.8651				0.1175	29.4543
0.145	29.4445				0.24	73.5008				0.165	39.0501				0.105	24.4921
0.13	24.7667				0.2525	78.2326				0.15	34.2792				0.1	20.5842
0.1175	19.4613				0.2675	83.229				0.135	29.6455				0.09	14.9698
0.105	14.7492				0.28	88.5589				0.12	24.5558				0.08	10.3313
0.0875	9.86059				0.295	92.9768				0.1025	19.5447				0.0875	14.7786
0.1	14.6855				0.305	98.3803				0.085	14.6168				0.0925	19.8634
0.11	19.5839				0.3225	102.656				0.0675	9.95375				0.1	24.4676
0.12	24.7128				0.3475	108.128				0.08	14.7884				0.1075	29.3464
0.135	29.3905				0.365	113.174				0.0925	19.5496				0.115	34.2889
0.1425	34.2889				0.3875	118.043				0.105	24.6539				0.1225	38.8196
0.1575	39.4325				0.4075	122.863				0.12	29.1699				0.1275	44.1692
0.1675	43.9044				0.43	127.045				0.1325	34.7106				0.1375	48.8714
0.18	48.891				0.4625	132.017				0.145	39.1776				0.15	54.0297
0.1925	53.8336				0.505	137.901				0.1575	44.3261				0.1575	58.7762
0.205	58.6045				0.56	142.961				0.17	48.8616				0.1625	63.7579	0.162045
0.22	63.5765				0.6475	147.953			148.283	0.1825	53.9219				0.1725	68.7838
0.23	68.573	0.226222			0.7775	149.468				0.1975	59.09				0.18	73.2851
0.2425	73.5548				0.865	149.365				0.2125	63.6893				0.19	78.1835
0.255	78.664				0.9525	150.218				0.225	68.6269	0.224379			0.1975	83.1457
0.27	83.4399				1.0425	150.674				0.2425	73.5205				0.2075	88.2599
0.2775	88.1863				1.14	150.669				0.255	78.7817				0.215	93.2024
0.29	93.3005				1.2475	150.473				0.2725	83.4595				0.22	98.3558
0.3025	98.0322				1.3725	151.17				0.285	88.3481				0.23	103.387
0.315	103.269				1.4425	151.17				0.3	93.173				0.24	108.001
0.33	108.059				1.5225	151.812				0.315	98.8363				0.245	112.855
0.3425	113.076				1.6775	151.782				0.33	102.98				0.255	118.067
0.3575	117.856				1.7975	151.498				0.3425	107.976				0.2725	122.039
0.375	122.524				1.9325	151.88				0.355	113.463				0.29	127.707
0.3975	127.771				2.0275	151.699				0.3725	117.783				0.3075	132.292
0.42	132.36				2.1275	152.155				0.3925	122.966				0.3075	129.678
0.445	137.45				2.3675	152.552				0.4225	128.085				0.3075	131.561
0.455	137.97				2.7775	152.547				0.4575	132.38				0.3125	134.464
0.46	139.951				2.9575	153.709				0.49	137.421				0.3175	134.43
0.47	140.691				3.2025	155.386				0.505	139.259				0.3175	135.523
0.48	141.745				3.4325	156.48				0.5125	140.466				0.3225	136.072
0.485	143.055				3.695	158.873				0.52	141.402				0.325	136.705
0.4975	143.903				3.9325	160.824				0.5325	142.471				0.33	137.107
0.51	144.653				4.065	161.447				0.54	143.648				0.335	138.303
0.52	145.256				4.1825	162.408				0.555	144.413				0.34	138.965
0.5375	145.771				4.2925	163.055				0.565	145.614				0.345	139.725
0.5525	145.8				4.4075	163.722				0.5825	146.555				0.35	140.618
0.5775	145.384			145.643	4.5875	164.418				0.5975	147.688				0.3575	141.642
0.66	145.683				4.705	165.639				0.6175	148.502				0.3625	142.005
0.7875	145.344				4.8125	166.095				0.64	149.007			149.228	0.3725	143.422
0.95	145.276				4.9225	166.581				0.6625	149.375				0.3825	144.192
1.14	145.462				5.0275	167.39				0.695	149.836				0.3975	145.658
1.2775	146.055				5.1975	168.616				0.755	150.213				0.41	146.678
1.3925	146.315				5.3075	168.473				0.82	150.321				0.4225	147.546
1.59	146.188				5.42	169.434				0.8675	150.959				0.4425	148.247
1.8675	146.472				5.525	170.121				0.9075	151.361				0.4775	148.919			149.451
1.99	145.992				5.635	170.263				0.9275	151.635				0.525	149.502
2.0625	146.531				5.7975	171.915				0.9425	151.096				0.66	149.86
2.115	146.301				5.8825	171.607				0.96	151.817				0.7425	150.483
2.1475	146.595				5.9725	172.499				0.975	151.645				0.825	150.954
2.185	146.418				6.06	172.764				0.99	152.498				0.9175	151.204
2.23	147.085				6.1475	173.215				0.9975	151.812				1.0325	150.885
2.355	147.919				6.235	173.842				1.005	152.479				1.1975	150.66
2.4175	147.894				6.325	173.901				1.0125	152.003				1.32	150.91
2.505	149.841				6.415	174.813				1.015	152.307				1.48	151.424
2.7025	151.508				6.5025	175.274				1.0275	152.405				1.565	151.214
2.995	152.459				6.5925	175.868				1.04	152.41				1.635	151.199
3.255	154.268				6.6825	176.113				1.045	152.238				1.6975	151.194
3.4575	156.053				6.8175	176.745				1.0575	152.145				1.74	151.282
3.6425	157.563				6.9075	177				1.0775	152.793				1.77	151.351
3.835	159.049				6.9975	177.388				1.095	152.891				1.7825	150.836
4.0275	160.819				7.0875	177.868				1.1175	152.822				1.79	150.91
4.345	163.433				7.175	178.417				1.1925	153.141				1.8	150.738
4.5325	164.614				7.2625	178.741				1.395	153.047				1.82	151.322
4.8575	167.105				7.3525	179.074				1.6125	152.694				1.83	151.498
5.045	168.282				7.4425	179.329				1.805	152.935				1.84	151.493
5.2375	169.557				7.5325	179.422				1.935	153.008				1.8475	151.606
5.56	171.744				7.6175	179.736				2.09	154.401				1.8625	151.939
5.7525	172.774				7.7075	179.913				2.2825	153.273				1.87	151.719
5.95	173.941				7.7975	180.403				2.45	153.111				1.8775	151.9
6.1525	174.509				7.885	180.511				2.5475	152.979				1.9025	153.322
6.6775	176.073				7.9725	180.977				2.6275	153.572				1.9725	155.004
6.905	177.01				8.0625	181.987				2.6775	153.685				2.1175	156.004
7.1125	177.76				8.1975	181.752				2.75	156.161				2.32	156.215
7.4625	179.065				8.285	182.046				2.8775	157.088				2.5275	158.338
7.825	180.58				8.375	182.35				3.02	158.27				2.66	159.574
8.035	181.168				8.46	183.11				3.22	158.216				2.745	160.113
8.2475	182.065				8.55	183.404				3.425	159.613				2.82	161.192
8.4675	182.953				8.64	183.257				3.56	160.221				2.9425	162.182
8.6925	183.34				8.725	183.86				3.6875	161.314				3.1	163.462
8.9175	184.036				8.815	184.189				3.825	163.021				3.2125	164.815
9.1575	184.85				8.905	184.414				3.9775	163.786				3.3325	165.468
9.3975	185.709				9.045	184.806				4.11	164.531				3.4825	167.032
9.6325	186.228				9.19	185.606				4.295	165.566				3.5975	168.228
9.865	186.611				9.2825	185.38				4.385	166.517				3.715	169.645
10.095	187.42				9.425	186.174				4.48	167.439				3.7925	169.944
10.325	188.17				9.6225	186.851				4.58	168.454				3.91	170.783
10.5575	188.199				9.715	186.704				4.6775	168.552				4.03	171.808
10.79	188.886				9.8575	187.184				4.775	169.537				4.185	173.185
11.0225	189.813				9.95	187.513				4.8775	170.528				4.265	173.916
11.2575	189.871				10.0475	187.243				4.9825	171.003				4.385	174.652
11.4975	190.533				10.1375	187.792				5.085	171.862				4.47	175.358
11.735	191.112				10.235	188.342				5.1875	172.131				4.64	176.328
11.98	191.627				10.325	188.248				5.29	172.577				4.7325	177.236
12.2275	191.936				10.465	189.028				5.3925	173.151				4.8325	177.53
12.6725	192.769				10.5575	188.724				5.495	173.872				4.975	178.584
12.935	193				10.65	189.2				5.5975	174.352				5.0725	178.633
13.1975	193.147				10.7375	188.861				5.7025	175.637				5.2125	179.521
13.4625	193.922				10.83	189.249				5.8025	176.181				5.315	180.501
13.7325	193.936				10.9225	189.558				5.9075	176.863				5.4125	180.707
14.015	194.633				11.0125	189.95				6.0675	177.216				5.5125	181.658
14.3075	195.255				11.1525	190.023				6.175	178.27				5.71	182.521
14.6025	195.613				11.2425	190.019				6.3375	178.947				5.805	182.683
14.9025	195.829				11.33	190.435				6.4475	179.736				5.9075	183.737
15.22	195.746				11.4225	190.455				6.56	179.864				6.06	184.139
15.5275	196.133				11.5625	190.622				6.67	180.746				6.2625	185.032
16.045	196.947				11.6525	191.338				6.7825	181.227				6.4175	185.767
16.36	197.388				11.7425	191.186				6.8925	181.609				6.57	186.655
16.67	197.192				11.8275	191.509				7.0025	181.889				6.7275	187.302
16.98	197.8				11.9175	191.759				7.1225	182.467				6.89	187.67
17.2975	197.952				12.0025	191.828				7.2425	182.521				7.27	189.303
17.625	198.065				12.0875	191.749				7.365	183.404				7.4575	189.915
17.96	198.33				12.1725	192.583				7.4875	184.39				7.6775	189.759
18.3175	198.619				12.26	192.554				7.61	184.586				7.95	189.656
18.725	198.668				12.3425	192.965				7.7375	185.243				8.45	156.867
19.165	199.168				12.4725	192.755				7.8625	185.282				8.5025	155.965
19.605	199.649				12.5575	193.098				7.9875	185.463				8.56	154.489
20.0575	199.467				12.6425	193.318				8.11	186.027				8.6775	153.42
20.5075	199.526				12.725	193.417				8.26	187.194				8.7475	152.346
20.93	200.021				12.8575	193.451				8.415	187.008				8.8125	152.297
21.3425	200.056				12.9925	193.745				8.5725	187.993				8.9775	150.321
21.7325	199.374				13.125	193.711				8.73	188.685				9.0925	148.35
22.065	199.296				13.2125	194.211				8.9	189.396				9.265	146.526
22.3925	199.658				13.35	194.535				9.0825	189.347				9.3675	145.011
22.68	199.354				13.44	194.28				9.2625	189.636				9.4325	144.771
22.9025	200.051				13.5325	194.441				9.4525	190.21				9.5025	143.633
23.0175	199.149				13.62	194.834				9.64	191.48				9.5725	143.349
				#VALUE!	13.71	194.387				9.825	191.931				9.645	142.216
Pmax	200.056				13.8575	195.407				10.015	192.088				9.7225	141.265
Pmax/3	66.6852	0.205552	324.421		13.995	195.064				10.2025	192.21				9.8325	138.838
					14.085	195.025				10.3925	193.372				10.015	136.847
					14.2225	195.584				10.5825	193.098				10.19	134.582
					14.31	195.711				10.775	193.152				10.3	132.944
					14.4	196.236				10.9875	193.833				10.74	129.355
					14.4925	196.256				11.1925	194.27				11.1675	125.643
					14.59	195.76				11.415	195.201				11.5325	123.397
					14.705	195.961				11.6525	195.986				12.875	113.443
					14.8775	196.412				11.8925	195.456				13.45	108.221
					14.985	196.903				12.145	197.05				13.9675	105.681
					15.0975	197.266				12.4125	197.226				14.72	104.024
					15.2125	196.638				12.69	197.648				16.125	100.876
					15.325	197.241				12.97	197.521				16.6975	96.9191
					15.445	197.212				13.26	198.732				17.0175	95.6688
					15.57	197.898				13.535	198.413				17.26	94.644
					15.6925	198.021				13.8275	198.854				17.425	93.9624
					15.815	198.158				14.1425	199.747				17.585	93.8938
					15.94	197.486				14.45	200.129				17.745	93.3054
					16.13	198.462				14.7475	200.634				17.9125	92.6336
					16.3225	197.756				15.035	200.433				18.0775	91.6088
					16.5175	198.168				15.3175	200.796				18.245	91.1528
					16.6525	198.962				15.605	201.326				18.4875	90.177
					16.79	198.59				15.91	201.527				18.65	89.3386
					16.99	198.884				16.24	201.517				18.8125	89.0346
					17.135	199.006				16.58	202.551				18.9775	88.3873
					17.2725	199.614				16.915	202.659				19.1425	87.5047
					17.4125	199.104				17.2275	202.164				19.3075	86.985
					17.555	199.526				17.5125	202.944				19.5475	86.1367
					17.7	199.247				17.835	202.89				19.7125	85.7592
					17.99	199.913				18.1525	203.571				19.96	84.9991
					18.2075	200.497				18.47	203.723				20.1225	84.3617
					18.345	200.727				18.8025	203.385				20.4425	83.2977
					18.4825	199.948				19.125	203.797				20.6075	82.925
					18.6225	200.546				19.445	204.356				20.855	82.1552
					18.7725	200.85				19.7775	204.66				21.0925	81.6208
					18.92	200.762				20.065	203.939				21.335	81.4197
					19.07	200.6				20.155	204.336				21.495	81.15
					19.225	201.316				20.155	204.763				21.7375	80.743
					19.3875	201.056				20.1925	204.287				21.9	80.493
					19.555	201.134				20.4325	204.787				22.06	80.2919
					19.81	201.934				20.495	205.042				22.22	80.4341
					19.985	201.806				20.785	205.145				22.4525	80.2135
					20.1525	201.983				21.135	205.057				22.61	80.3753
					20.325	201.272				21.36	204.395				22.835	80.5567
					20.6225	201.747				21.6075	205.023				23.0675	81.0275
					20.8425	201.992				22.06	204.876				23.225	81.0225
					21.075	202.203				22.5325	204.449				23.49	81.5325
					21.3275	202.262				22.905	202.772				23.8775	81.9836
					21.5825	202.777				22.755	198.81				24.0775	82.1748
					21.8775	202.973				22.185	194.333				24.2725	82.2386
					22.175	203.164				21.935	188.901				24.47	82.6701
					22.4775	203.199				21.5325	184.728				24.6725	82.827
					22.935	203.218				21.52	180.874				24.8725	82.7485
					23.24	203.253				21.5025	178.015				25.075	82.7828
					23.56	203.758				21.495	174.867				25.2775	82.8221
					23.875	203.174				21.495	172.337				25.4775	82.675
					24.1875	204.076				21.49	171.204				25.6775	82.8221
					24.5125	203.576				21.4875	170.596				25.8775	82.6161
					24.845	203.566				21.4825	171.195				26.08	82.7387
					25.3775	204.277				21.4625	169.944				26.385	82.3611
					25.7475	204.135				21.425	169.434				26.5925	82.1552
					26.5275	203.993				21.3325	168.924				26.8	81.4001
					27.1075	204.513				21.3075	168.64				27.1025	80.9686
					27.735	204.125				21.2675	168.483				27.4125	80.3116
					28.1775	204.302				21.215	167.87				27.825	78.6591
					28.645	204.537				21.1875	166.017				28.0475	77.4725
					29.4725	204.684				21.1475	161.976				28.265	76.3497
					30.0775	204.812				21.115	157.156				28.6825	74.761
					30.73	204.881								#VALUE!	28.995	73.6038
					31.42	204.513				Pmax	205.145				29.305	72.6133
					32.115	204.827				Pmax/3	68.3818	0.207828	329.031		29.725	71.1963
					33.22	203.576									29.9425	70.3088
					33.8225	202.292									30.165	69.4066
					34.0275	197.869									30.4925	67.9503
					34.04	195.961									30.93	66.0233
					34.04	194.054									31.1575	65.2878
					34.0275	192.632									31.495	63.5716
					34.0225	192.392									31.825	62.1104
					34.0175	191.176									32.0475	61.4043
					34.01	191.465									32.275	60.4286
					34.0025	190.136									32.5	59.036
					33.995	189.415									32.725	58.634
					33.98	189.621									32.9475	57.7416
					33.96	187.268									33.1675	56.8344
					33.9225	185.36									33.4925	56.0058
					33.91	184.051									33.8125	55.2703
					33.9	183.659									34.0275	54.8584
					33.8925	183.517									34.2475	54.0788
					33.8825	182.384									34.57	53.3433
					33.8725	181.987									34.7875	52.7843
					33.8625	179.614									35.1075	51.9017
					33.82	172.842									35.3225	51.6712
					33.785	167.238									35.6375	51.2103
					33.7675	163.977									35.955	50.7347
					33.7575	162.472									36.175	50.5337
					33.7525	161.859									36.3875	50.2297
					33.725	157.367									36.5975	50.1218
									#VALUE!						36.91	49.8423
					Pmax	204.881									37.2225	49.5089
					Pmax/3	68.2935	0.219141	311.642							37.4375	49.3667
															37.6475	49.1705
															37.8625	48.7489
															38.0775	48.6067
															38.2925	48.4939
															38.605	47.8025
															38.815	47.5083
															39.1325	46.9346
															39.35	46.4737
															39.6675	45.8216
															39.9875	45.3411
															40.3025	44.5369
															40.525	44.125
															40.745	43.7328
															40.9675	43.1493
															41.185	42.8207
															41.405	42.3843
															41.725	41.6194
															41.9475	41.3988
															42.17	40.5407
															42.3875	40.1435
															42.715	39.2217
															42.9425	38.5401
															43.275	37.4663
															43.6075	36.569
															43.835	35.9119
															44.1725	34.7008
															44.51	33.6319
															44.845	32.7836
															45.175	32.0825
															45.6125	31.2097
															45.8225	30.6605
															45.9875	30.0476
															46.965	27.6793
															47.1725	27.5616
															47.2775	27.5371
															47.435	27.3213
															47.475	27.1399
															47.475	26.8065
															47.475	26.3063
															47.475	25.9435
															47.475	25.6689
															47.475	24.8746
															47.4775	23.3742
															47.475	22.5014
															47.475	21.4226
															47.4725	20.9225
															47.475	19.7702
															47.475	19.2014
															47.475	18.4267
															47.475	17.701
															47.475	16.7105
															47.475	16.3771
															47.4725	15.0238
															47.47	14.5678
															47.475	13.8078
															47.475	13.1752
															47.4725	12.4348
															47.4725	12.3417
															47.475	11.9886
															47.4725	11.4444
															47.4725	10.9099
															47.4725	9.72329
															47.4725	9.68407
															47.47	9.0025
															47.4725	8.90934
															47.4725	8.81128
															47.475	8.66418
															47.4725	8.62985
															47.475	8.45333
															47.47	8.42391
															47.4725	8.07578
															47.4725	7.53641
															47.4725	6.43807
															47.475	6.29097
															47.4725	6.16838
															47.4725	6.16348
															47.4725	6.10464
															47.47	6.08993
															47.47	5.83005
															47.47	5.74179
															47.4725	5.69276
															47.47	5.53095
															47.47	5.21223
															47.4725	4.97197
															47.47	4.74642
															47.4725	0.21084
															Pmax	189.915
															Pmax/3	63.3049	0.135902	465.814
