# Supplementary material for: Research on the anti-pull performance of a novel small-diameter steel tube-stud grouting connector
Source: PLoS One. 2026 Jul 22;21(7):e0353244. doi: 10.1371/journal.pone.0353244 (PMC13390846; doi:10.1371/journal.pone.0353244)
Supplement: S1 File — (ZIP) [file pone.0353244.s001.zip › data/Tables.xlsx]

## Sheet: Table 2
Deformed stud
	Yield strength fy/MPa	Tensile strength fu/MPa	Elongation at break A/%	Elastic modulus E/MPa
specimen 1	407.3	554.4	30.2	2.12×105
specimen 2	415.8	557.3	29.6	2.13×105
specimen 3	424.6	565.9	31.1	2.11×105
average	415.9	559.2	30.3	2.12×105
Plain round stud
	Yield strength fy/MPa	Tensile strength fu/MPa	Elongation at break A/%	Elastic modulus E/MPa
specimen 1	315.5	465	35.4	1.97×105
specimen 2	317.3	470	39.5	2.02×105
specimen 3	316.7	460.1	40.3	2.10×105
average	316.5	465.1	38.4	2.03×105

## Sheet: Table 3
t=4.2 mm
	Yield strength fy/MPa	Tensile strength fu/MPa	Elongation at break A/%	Elastic modulus E/MPa
specimen 1	381.4	454.3	33.6	1.94×105
specimen 2	365	447.8	35.1	1.74×105
specimen 3	373.5	451.2	34.2	2.05×105
average	373.3	451.1	34.3	1.91×105
t=2.8 mm
	Yield strength fy/MPa	Tensile strength fu/MPa	Elongation at break A/%	Elastic modulus E/MPa
specimen 1	331.4	424.1	37.2	1.88×105
specimen 2	332.1	428.2	37.1	1.83×105
specimen 3	334.6	427.5	36.1	1.66×105
average	332.8	426.6	36.8	1.79×105

## Sheet: Table 4
Group A
	Curing days (d)	Compressive strength (MPa)	Tensile strength (MPa)	Elastic modulus E/MPa
specimen 1	28	44.3	2.7	2.64×105
specimen 2	28	43.8	2.5	2.72×105
specimen 3	28	44.2	2.6	2.71×105
average	28	44.1	2.6	2.69×105
Group B
	Curing days (d)	Compressive strength (MPa)	Tensile strength (MPa)	Elastic modulus E/MPa
specimen 1	28	44.5	2.5	2.81×105
specimen 2	28	43.9	2.5	2.88×105
specimen 3	28	45.7	2.8	2.98×105
average	28	44.7	2.6	2.89×105
Group C
	Curing days (d)	Compressive strength (MPa)	Tensile strength (MPa)	Elastic modulus E/MPa
specimen 1	44	64.2	2.8	3.11×105
specimen 2	44	63.4	3.1	3.29×105
specimen 3	44	61.7	3.1	3.26×105
average	44	63.1	3	3.22×105
Group D
	Curing days (d)	Compressive strength (MPa)	Tensile strength (MPa)	Elastic modulus E/MPa
specimen 1	44	64.2	2.7	3.17×105
specimen 2	44	63.8	2.9	3.32×105
specimen 3	44	62.5	3.1	3.35×105
average	44	63.5	2.9	3.28×105
Group D
	Curing days (d)	Compressive strength (MPa)	Tensile strength (MPa)	Elastic modulus E/MPa
specimen 1	44	64.7	3	2.98×105
specimen 2	44	65.2	3.5	3.12×105
specimen 3	44	63.6	3.1	3.17×105
average	44	64.5	3.2	3.09×105

## Sheet: Table 5
	Ultimate load Pu/(kN)	Pu₁/₃ (kN)	Displacement	Initial stiffness K/(kN/mm)			Ultimate load Pu/(kN)	Pu₁/₃ (kN)	Displacement	Initial stiffness K/(kN/mm)			Ultimate load Pu/(kN)	Pu₁/₃ (kN)	Displacement	Initial stiffness K/(kN/mm)			Ultimate load Pu/(kN)	Pu₁/₃ (kN)	Displacement	Initial stiffness K/(kN/mm)
A1	200.91	66.97	0.154964	432.165		B1	206.7	68.9	0.145679	472.957		C1	175.74	58.58	0.214368	273.268		D1	200.06	66.6867	0.205552	324.428
			0.137193						0.130488						0.19913						0.190389
			0.148242						0.136948						0.199975						0.200044
			0.179456						0.169602						0.244						0.226222
A2	200.64	66.88	0.132713	503.946		B2	205.25	68.4167	0.183363	373.121		C2	176.92	58.9733	0.206459	285.642		D2	204.88	68.2933	0.219141	311.641
			0.118451						0.172075						0.191162						0.210345
			0.126657						0.175821						0.19024						0.227937
			0.153029						0.202194						0.237973
A3	204.53	68.1767	0.176784	385.649		B3	208.02	69.34	0.166453	416.573		C3	174.25	58.0833	0.207758	279.572		D3	205.15	68.3833	0.207828	329.038
			0.163435						0.152637						0.187733						0.196999
			0.168007						0.160563						0.194383						0.202105
			0.198911						0.18616						0.241158						0.224379
A4	207.71	69.2367	0.145564	475.643		B4	208.75	69.5833	0.174537	398.674		C4	175.67	58.5567	0.177258	330.346		E1	189.91	63.3033	0.135902	465.801
			0.134229						0.157251						0.160131						0.113512
			0.139571						0.165019						0.164693						0.132149
			0.162893						0.20134						0.206951						0.162046
A5	207.93	69.31	0.182338	380.119		B5	207.31	69.1033	0.175095	394.663
			0.167699						0.163
			0.173176						0.16993
			0.206137						0.192354
Explanatory note: The calculation of yield load Py is shown in the document "Figs. 14-17"
