# Supplementary material for: Research on the anti-pull performance of a novel small-diameter steel tube-stud grouting connector
Source: PLoS One. 2026 Jul 22;21(7):e0353244. doi: 10.1371/journal.pone.0353244 (PMC13390846; doi:10.1371/journal.pone.0353244)
Supplement: S1 File — (ZIP) [file pone.0353244.s001.zip › data/Figs.53-56 .xlsx]

## Sheet: Steel tube backing plate
	Yield bearing capacity	Concrete compressive strength	Poisson's ratio of concrete	Internal friction angle of concrete φ	Elastic modulus of concrete	Elastic modulus of steel pipe	Poisson's ratio of steel pipe	Distance from z-axis to supporting material	Distance from z-axis to inner side of outer steel tube	Distance from the z-axis to the outer side of the outer steel tube	Supporting material area
	Py (kN)	CσB	vc		Ec	Es	vs	a	b	c	Ar=π(b2-a2)	B	C	A	α	Revised α	Revised A	Pa	Error	Percentage of error
A1	147	37.9	0.18	45°	26868	205000	0.3	14	38.15	42.35	3954.59	1.13125	0.753615	-0.00633328	-0.598654	-0.59963	-0.00663703	148.312	1.31212	0.00892596
A2	147.923	37.9	0.18	45°	26868	205000	0.3	18.5	38.15	42.35	3495.36	1.43491	0.61319	0.0366986	-0.233045	-0.217916	0.0460015	142.045	-5.87717	-0.0397314
A3	151.218	37.9	0.18	45°	26868	205000	0.3	14	38.15	42.35	3954.59	1.13125	0.753615	0.00286393	-0.569105	-0.596943	-0.00580072	148.508	-2.71028	-0.017923
A4	154.556	37.9	0.18	45°	26868	205000	0.3	18.5	38.15	42.35	3495.36	1.43491	0.61319	0.0502044	-0.211081	-0.191375	0.0623219	145.782	-8.77335	-0.056765
A5	153.594	37.9	0.18	45°	26868	205000	0.3	23	38.15	42.35	2908.97	1.96203	0.472764	0.117887	-0.0543885	-0.041623	0.132465	131.754	-21.8396	-0.142191
B1	151.786	37.8	0.2	45°	28941	205000	0.3	14	38.15	42.35	3954.59	1.11125	0.81176	0.00500541	-0.626481	-0.596943	0.0141993	152.87	1.08359	0.00713892
B2	153.893	37.8	0.2	45°	28941	205000	0.3	18.5	38.15	42.35	3495.36	1.41491	0.6605	0.0503686	-0.243339	-0.191375	0.0823219	149.971	-3.92251	-0.0254885
B3	154.043	37.8	0.2	45°	28941	205000	0.3	14	38.15	42.35	3954.59	1.11125	0.81176	0.00976621	-0.611185	-0.596943	0.0141993	152.87	-1.17341	-0.00761739
B4	154.18	37.8	0.2	45°	28941	205000	0.3	18.5	38.15	42.35	3495.36	1.41491	0.6605	0.0509384	-0.242412	-0.191375	0.0823219	149.971	-4.20985	-0.0273047
B5	154.637	37.8	0.2	45°	28941	205000	0.3	23	38.15	42.35	2908.97	1.94203	0.509241	0.121512	-0.0687267	-0.00354485	0.195952	144.648	-9.98907	-0.0645969
C1	119	63.1	0.2	45°	32200	205000	0.3	23	38.15	42.35	2908.97	1.94203	0.566585	-0.233491	-0.37958	-0.463707	-0.329566	131.664	12.6641	0.106421
C2	115	63.1	0.2	45°	32200	205000	0.3	18.5	38.15	42.35	3495.36	1.41491	0.734878	-0.338559	-0.875835	-1.04358	-0.44171	136.45	21.4497	0.186519
C3	110	63.1	0.2	45°	32200	205000	0.3	23	38.15	40.95	2908.97	1.94203	0.849878	-0.320312	-0.455604	-0.582561	-0.4653	122.372	12.372	0.112473
C4	114	63.1	0.2	45°	32200	205000	0.3	18.5	38.15	40.95	3495.36	1.41491	1.10232	-0.403691	-0.981756	-1.3101	-0.605595	128.101	14.1013	0.123696
D1	142	63.5	0.18	45°	32803	205000	0.3	23	38.15	42.35	2908.97	1.96203	0.577196	-0.131065	-0.272379	-0.286518	-0.147212	157.352	15.3519	0.108112
D2	149	63.5	0.18	45°	32803	205000	0.3	23	38.15	40.95	2908.97	1.96203	0.865793	-0.11631	-0.25946	-0.338258	-0.2063	151.551	2.55079	0.0171194
D3	148	63.5	0.18	45°	32803	205000	0.3	18.5	38.15	40.95	3495.36	1.43491	1.12296	-0.219298	-0.649361	-0.71719	-0.261007	169.935	21.9347	0.148207

## Sheet: Stud head
	Yield bearing capacity	Concrete compressive strength	Poisson's ratio of concrete	Internal friction angle of concrete φ	Elastic modulus of concrete	Elastic modulus of steel pipe	Poisson's ratio of steel pipe	Distance from z-axis to supporting material	Distance from z-axis to inner side of outer steel tube	Distance from the z-axis to the outer side of the outer steel tube	Supporting material area
	Py (kN)	CσB	vc		Ec	Es	vs	a	b	c	Ar=π(b2-a2)	B	C	A	α	Revised α	Revised A	Pa	Error	Percentage of error
A1	147	37.9	0.2	45°	26868	205000	0.3	0	11	17.5	581.685	1.50634	0.2218	0.489657	0.299026	0.29534	0.481156	133.832	-13.1683	-0.0895805
A2	147.923	37.9	0.2	45°	26868	205000	0.3	0	11	17.5	581.685	1.50634	0.2218	0.490195	0.29926	0.29534	0.481156	133.832	-14.091	-0.0952592
A3	151.218	37.9	0.2	45°	26868	205000	0.3	0	11	22	1139.82	0.866667	0.131063	0.237568	0.262541	0.261002	0.235004	147.244	-3.97374	-0.0262783
A4	154.556	37.9	0.2	45°	26868	205000	0.3	0	11	22	1139.82	0.866667	0.131063	0.23962	0.263772	0.261002	0.235004	147.244	-7.3114	-0.0473059
A5	153.594	37.9	0.2	45°	26868	205000	0.3	0	11	22	1139.82	0.866667	0.131063	0.239038	0.263423	0.261002	0.235004	147.244	-6.34956	-0.0413399
B1	151.786	37.8	0.2	45°	28941	205000	0.3	0	11	17.5	581.685	1.50634	0.238913	0.497479	0.302418	0.29534	0.494829	147.16	-4.62609	-0.0304777
B2	153.893	37.8	0.2	45°	28941	205000	0.3	0	11	17.5	581.685	1.50634	0.238913	0.498633	0.302918	0.29534	0.494829	147.158	-6.73495	-0.0437638
B3	154.043	37.8	0.2	45°	28941	205000	0.3	0	11	22	1139.82	0.866667	0.141176	0.241984	0.265191	0.261002	0.235004	143.391	-10.6525	-0.0691525
B4	154.18	37.8	0.2	45°	28941	205000	0.3	0	11	22	1139.82	0.866667	0.141176	0.242068	0.265241	0.261002	0.235004	143.391	-10.7898	-0.0699818
B5	154.637	37.8	0.2	45°	28941	205000	0.3	0	11	22	1139.82	0.866667	0.141176	0.242345	0.265407	0.261002	0.235004	143.391	-11.2464	-0.0727276
C1	119	63.1	0.2	45°	32200	205000	0.3	0	11	17.5	581.685	1.50634	0.265816	0.408518	0.263846	0.261002	0.401961	114.866	-4.13404	-0.0347398
C2	115	63.1	0.2	45°	32200	205000	0.3	0	11	17.5	581.685	1.50634	0.265816	0.402181	0.261098	0.261002	0.401961	114.866	-0.134037	-0.00116554
C3	110	63.1	0.2	45°	32200	205000	0.3	0	11	17.5	581.685	1.50634	0.265816	0.393611	0.257382	0.261002	0.401961	114.866	4.86596	0.044236
C4	114	63.1	0.2	45°	32200	205000	0.3	0	11	17.5	581.685	1.50634	0.265816	0.400527	0.260381	0.261002	0.401961	114.866	0.865963	0.00759617
D1	142	63.5	0.18	45°	32803	205000	0.3	0	11	17.5	581.685	1.48634	0.270794	0.433357	0.265944	0.261002	0.421961	132.118	-9.88238	-0.0695942
D2	149	63.5	0.18	45°	32803	205000	0.3	0	11	17.5	581.685	1.48634	0.270794	0.440515	0.269047	0.261002	0.421961	132.118	-16.8824	-0.113305
D3	148	63.5	0.18	45°	32803	205000	0.3	0	11	17.5	581.685	1.48634	0.270794	0.439534	0.268622	0.261002	0.421961	132.118	-15.8824	-0.107313
E1	150	64.5	0.18	45°	30873	205000	0.3	0	11	17.5	581.685	1.48634	0.254862	0.435229	0.266755	0.261002	0.421961	137.439	-12.5612	-0.083741

## Sheet: Fig. 53
	Supporting material area		α
A1	3954.59	-0.598654	0.598654
A2	3495.36	-0.233045	0.233045
A3	3954.59	-0.569105	0.569105
A4	3495.36	-0.211081	0.211081
A5	2908.97	-0.0543885	0.0543885
B1	3954.59	-0.626481	0.626481
B2	3495.36	-0.243339	0.243339
B3	3954.59	-0.611185	0.611185
B4	3495.36	-0.242412	0.242412
B5	2908.97	-0.0687267	0.0687267
C1	2908.97	-0.37958	0.37958
C2	3495.36	-0.875835	0.875835
C3	2908.97	-0.455604	0.455604
C4	3495.36	-0.981756	0.981756
D1	2908.97	-0.272379	0.272379
D2	2908.97	-0.25946	0.25946
D3	3495.36	-0.649361	0.649361

## Sheet: Fig. 54
	Supporting material area	α
A1	581.685	0.299026
A2	581.685	0.29926
A3	1139.82	0.262541
A4	1139.82	0.263772
A5	1139.82	0.263423
B1	581.685	0.302418
B2	581.685	0.302918
B3	1139.82	0.265191
B4	1139.82	0.265241
B5	1139.82	0.265407
C1	581.685	0.263846
C2	581.685	0.261098
C3	581.685	0.257382
C4	581.685	0.260381
D1	581.685	0.265944
D2	581.685	0.269047
D3	581.685	0.268622
E1	581.685	0.266755

## Sheet: Fig. 55
Group A		Group B		Group C		Group D
Pa	Py	Pa	Py	Pa	Py	Pa	Py
148.312	147	152.87	151.786	131.664	119	157.352	142
142.045	147.923	149.971	153.893	136.45	115	151.551	149
148.508	151.218	152.87	154.043	122.372	110	169.935	148
145.782	154.556	149.971	154.18	128.101	114
131.754	153.594	144.648	154.637

## Sheet: Fig. 56
Group A		Group B		Group C		Group D
Pa	Py	Pa	Py	Pa	Py	Pa	Py
133.832	147	147.156	151.786	114.866	119	132.118	142
133.832	147.923	147.156	153.893	114.866	115	132.118	149
147.244	151.218	143.391	154.043	114.866	110	132.118	148
147.244	154.556	143.391	154.18	114.866	114
147.244	153.594	143.391	154.637
